# Supplementary material for: A real-world multi-center RNA-seq benchmarking study using the Quartet and MAQC reference materials
Source: Nat Commun. 2024 Jul 22;15:6167. doi: 10.1038/s41467-024-50420-y (PMC11263697; doi:10.1038/s41467-024-50420-y)
Supplement: Supplementary file 6 — Supplementary Dataset 3 [file 41467_2024_50420_MOESM6_ESM.xlsx]

## Sheet: Data 3
Supplementary Data 3. Basic quality control for RNA-seq data *.
lab	Pre-alignment QC							Post-alignment QC												Sample-level QC					Final quality
	Number of Reads (Mb)	Number of paired-end reads (Mb)	Q30 (%)	Q20 (%)	GC (%)	Paired-end reads length (bp)	Duplicate rate (%)	Unique mapped (%)	Unmapped (%)	Multiple mapped (%)	Total mapped (%)	Mismatch reads rate (%)	Duplicate rate (%) #	Duplicate rate in coding region (%)	5' - 3' bias	Insert size (bp)	Mapped to exonic region (%)	Mapped to intronic region (%)	Mapped to intergentic region (%)	SNR (MAQC based)	SNR (Quartet based)	MAX (SNR17)-SNR18	Mpped to ERCC (%) ¶	Sample identity check
lab01	55.92 ± 5.47	27.96 ± 2.8	93.39 ± 0.23	97.69 ± 0.1	49.88 ± 0.23	297.88 ± 0.33	15.15 ± 0.97	94.76 ± 0.38	2.5 ± 0.29	2.74 ± 0.15	97.5 ± 0.29	2.74 ± 0.15	21.53 ± 1.17	22.1 ± 1.15	1.09 ± 0.06	521.88 ± 55.144	86.63 ± 1.64	14.57 ± 1.91	2.2 ± 0.441	35.5	30.9	3.8	2.98744e-05	PASS	PASS
lab03	189.38 ± 31	94.69 ± 15.84	91.84 ± 0.63	96.9 ± 0.31	49.62 ± 1.15	293.13 ± 0.93	17.59 ± 2.35	85.45 ± 2.43	3.43 ± 0.22	11.12 ± 2.29	96.57 ± 0.22	11.12 ± 2.29	25.26 ± 2.72	20.81 ± 1.63	1.03 ± 0.02	250.08 ± 6.027	45.01 ± 1.84	49.54 ± 1.84	5.12 ± 0.228	34.2	14.7	3.2	0.000367576	PASS	PASS
lab04	214.01 ± 31.46	107.01 ± 16.07	94.54 ± 0.35	98.11 ± 0.13	50.14 ± 1.01	292.33 ± 1.4	28.38 ± 2.37	85.85 ± 2.56	2.92 ± 0.2	11.23 ± 2.45	97.08 ± 0.2	11.23 ± 2.45	36.98 ± 2.26	33.38 ± 1.43	1.03 ± 0.02	255.79 ± 12.955	47.62 ± 1.83	48.76 ± 1.84	5.12 ± 0.19	28.8	14.4	2.8	0.00169529	PASS	PASS
lab05	55.35 ± 4.73	27.67 ± 2.41	93.04 ± 0.4	97.53 ± 0.19	47.35 ± 0.13	295.75 ± 0.52	19.3 ± 1.26	94.89 ± 0.25	2.2 ± 0.25	2.91 ± 0.09	97.8 ± 0.24	2.91 ± 0.09	28.93 ± 1.21	29.13 ± 1.15	1.18 ± 0.04	290.5 ± 18.104	84.23 ± 1.74	16.33 ± 2.1	2.23 ± 0.488	35.3	33.8	1.7	0.00147632	PASS	PASS
lab06	98.97 ± 11.94	49.48 ± 6.1	91.01 ± 0.44	97.9 ± 0.13	48.71 ± 1.63	198.96 ± 0.2	10.55 ± 4.44	89.89 ± 7.91	2.09 ± 0.66	8.02 ± 7.27	97.91 ± 0.66	8.02 ± 7.27	12.48 ± 4.97	9.97 ± 2.27	1.12 ± 0.06	265.92 ± 58.205	87.11 ± 18.11	36.34 ± 17.34	3.44 ± 0.848	15.1	3.9	20.2	0.000192807	PASS	FAIL
lab07	53.67 ± 5.18	26.83 ± 2.65	88.65 ± 0.72	95.38 ± 0.39	53.77 ± 1.8	293.83 ± 4.02	9.15 ± 2.24	82.68 ± 4.15	5.22 ± 0.89	12.1 ± 3.69	94.78 ± 0.89	12.1 ± 3.69	21.4 ± 6.33	17.95 ± 6.17	0.99 ± 0.03	399.13 ± 19.804	50.8 ± 4.75	43.25 ± 3.9	5.21 ± 1.465	21.7	0.4	2.3	0.000698553	PASS	FAIL
lab08	77.59 ± 7.39	38.79 ± 3.77	90.26 ± 0.88	96.06 ± 0.35	47.81 ± 0.4	290.46 ± 1.91	11.96 ± 2.07	91.91 ± 1.34	2.16 ± 0.61	5.93 ± 1.05	97.84 ± 0.61	5.93 ± 1.05	17.93 ± 2.44	17.59 ± 1.68	1.14 ± 0.03	228.5 ± 7.478	52.04 ± 1.66	46.1 ± 1.71	3.78 ± 0.246	38.4	31.9	0.2	0.000463506	PASS	PASS
lab09	49.47 ± 6.17	24.74 ± 3.15	95.66 ± 0.25	98.54 ± 0.14	50.98 ± 0.5	211.88 ± 3.69	13.46 ± 2.26	87.45 ± 1.55	1.8 ± 0.24	10.75 ± 1.42	98.2 ± 0.24	10.75 ± 1.42	27.12 ± 1.84	23.4 ± 1.17	1.18 ± 0.04	114.29 ± 4.118	42.11 ± 1.47	49.75 ± 1.44	7.93 ± 1.138	32.7	19.8	4.8	0.00381491	PASS	PASS
lab10	105.51 ± 14.92	52.76 ± 7.62	93.55 ± 0.65	97.76 ± 0.28	46.62 ± 0.46	294.38 ± 2.1	24.18 ± 2.46	90.87 ± 6.89	3.69 ± 7.41	5.44 ± 1.04	96.31 ± 7.41	5.44 ± 1.04	32.46 ± 2.16	32.37 ± 2.17	1.15 ± 0.03	252.71 ± 13.828	50.01 ± 1.57	47.28 ± 1.6	3.9 ± 0.277	28.6	14.7	7.8	0.804188	PASS	FAIL
lab11	48.81 ± 1.34	24.41 ± 0.68	94.73 ± 0.33	98.22 ± 0.13	50.31 ± 0.2	277.29 ± 3.08	25 ± 0.9	94.58 ± 0.72	1.9 ± 0.46	3.51 ± 0.3	98.1 ± 0.46	3.51 ± 0.3	34 ± 0.72	34.09 ± 0.77	1.15 ± 0.04	198.42 ± 8.475	81.74 ± 1.69	16.86 ± 2.04	4.48 ± 0.812	33.3	25.7	1.5	0.000604246	PASS	PASS
lab12	183.43 ± 13.93	91.71 ± 7.12	94.08 ± 0.21	97.98 ± 0.08	46.34 ± 0.68	293.33 ± 1.07	36.25 ± 1.34	91.79 ± 1.18	1.83 ± 0.12	6.38 ± 1.11	98.17 ± 0.12	6.38 ± 1.11	49.34 ± 1.27	48.78 ± 1.07	1.09 ± 0.03	286.83 ± 7.487	47.01 ± 1.58	49.4 ± 1.55	3.99 ± 0.198	38.8	25	6.9	2.47557e-06	PASS	FAIL
lab13	83.48 ± 5.45	41.74 ± 2.78	91.27 ± 0.41	96.77 ± 0.21	48.49 ± 0.33	298.25 ± 0.43	15.05 ± 1.06	94.84 ± 0.41	2.62 ± 0.34	2.54 ± 0.12	97.38 ± 0.34	2.54 ± 0.12	28.25 ± 0.98	28.84 ± 0.98	1.18 ± 0.05	493.46 ± 53.907	86.23 ± 1.17	13.5 ± 1.54	2.16 ± 0.519	34.5	25.5	2.2	3.55919e-06	PASS	PASS
lab14	169.98 ± 13.46	84.99 ± 6.88	94.94 ± 0.29	98.65 ± 0.08	48.68 ± 0.23	198.42 ± 0.49	11.25 ± 0.82	93.77 ± 0.93	1.14 ± 0.17	5.09 ± 0.93	98.86 ± 0.18	5.09 ± 0.93	14.09 ± 0.92	14.41 ± 1.2	1.2 ± 0.04	214.96 ± 12.505	84.19 ± 2.72	17.27 ± 2.75	2.16 ± 0.246	30.4	21.2	5.8	4.62987e-06	PASS	PASS
lab15	86.65 ± 2.3	43.33 ± 1.18	94.6 ± 0.18	98.17 ± 0.08	50.02 ± 0.71	297.13 ± 1.2	49.31 ± 10.3	91.95 ± 1.67	4.91 ± 1.74	3.14 ± 0.41	95.09 ± 1.74	3.14 ± 0.41	62.2 ± 11.39	62.5 ± 11.43	1.23 ± 0.08	383.54 ± 36.135	88.82 ± 1.91	10.98 ± 1.91	2.02 ± 0.374	25.7	2.5	2.9	1.9801e-05	PASS	FAIL
lab16	116.6 ± 24.5	58.3 ± 12.51	93.61 ± 0.23	97.84 ± 0.1	52.76 ± 0.17	261.96 ± 1.49	11.38 ± 1.18	92.86 ± 0.56	2.49 ± 0.18	4.65 ± 0.59	97.51 ± 0.18	4.65 ± 0.59	17.09 ± 1.87	16.56 ± 1.82	1.04 ± 0.02	1326.17 ± 79.36	85.79 ± 0.41	14.24 ± 0.39	0.24 ± 0.03	31.4	22.6	1	0	PASS	PASS
lab17	80.16 ± 6.36	40.08 ± 3.25	89.05 ± 0.28	94.74 ± 0.3	49.24 ± 0.79	261.5 ± 3.11	15.39 ± 1.17	84.1 ± 1.69	5.68 ± 0.64	10.23 ± 1.72	94.33 ± 0.64	10.23 ± 1.72	24.96 ± 1.79	20.03 ± 0.78	1.09 ± 0.03	171.96 ± 5.85	46.84 ± 1.82	51.06 ± 1.84	4.22 ± 0.13	38.5	24.4	2.8	0.000614137	PASS	PASS
lab18	228.97 ± 8.81	114.49 ± 4.5	94.11 ± 0.23	97.94 ± 0.1	49.03 ± 1.74	298.71 ± 0.45	75 ± 3.7	92.81 ± 1.05	4.23 ± 0.71	2.97 ± 0.41	95.78 ± 0.71	2.97 ± 0.41	69.44 ± 4.93	69.46 ± 4.93	0 ± 0	379.04 ± 36.29	84.3 ± 5.86	15.89 ± 4.91	3.61 ± 2.9	20.1	0.8	10.2	2.41444e-06	PASS	FAIL
lab19	83.71 ± 13.42	41.86 ± 6.86	90.96 ± 0.95	97.21 ± 0.32	48.91 ± 1.18	297.58 ± 0.64	4.86 ± 1.5	86.19 ± 2.06	5.54 ± 0.67	8.28 ± 2.31	94.46 ± 0.68	8.28 ± 2.31	8.24 ± 2.51	4.14 ± 0.88	1.08 ± 0.03	349.63 ± 16.03	48.44 ± 1.71	48.8 ± 1.71	4.11 ± 0.17	29	3.6	8.1	0.000234943	PASS	FAIL
lab20	50.53 ± 2.53	25.27 ± 1.29	92.1 ± 0.39	97.2 ± 0.17	48.56 ± 0.25	297 ± 0.29	19.94 ± 1.18	93.33 ± 0.43	3.74 ± 0.24	2.93 ± 0.32	96.26 ± 0.24	2.93 ± 0.32	33.44 ± 1.1	33.9 ± 1.12	1.16 ± 0.05	411.75 ± 33.28	84.2 ± 1.67	16.29 ± 2.06	2.26 ± 0.5	33.7	33.7	2.7	0.00018072	PASS	PASS
lab21	87.28 ± 36.36	43.64 ± 18.57	91.31 ± 0.42	97.22 ± 0.15	49.58 ± 0.22	198.96 ± 0.2	8.45 ± 1.49	95.1 ± 0.53	1.48 ± 0.27	3.42 ± 0.33	98.52 ± 0.27	3.42 ± 0.33	12.11 ± 1.96	12.26 ± 2.01	1.18 ± 0.03	357.46 ± 31.86	80.53 ± 1.53	18.06 ± 1.98	3.94 ± 0.64	36.9	28.4	1.8	0.00159231	PASS	PASS
lab22	181.98 ± 11.29	90.99 ± 5.76	90.81 ± 0.91	96.87 ± 0.38	51.19 ± 0.3	199 ± 0	20.5 ± 3.03	81.7 ± 1.55	3.33 ± 0.3	14.97 ± 1.37	96.67 ± 0.3	14.97 ± 1.37	39.54 ± 2.05	38.62 ± 1.8	1.07 ± 0.02	221.96 ± 6.76	43.76 ± 2.24	50.46 ± 1.3	7.52 ± 1.1	32.9	31.4	0.8	0.00172693	PASS	PASS
lab23	104.55 ± 25.11	52.28 ± 12.83	92.66 ± 0.35	97.15 ± 0.19	50.25 ± 1.16	282.75 ± 0.66	12.11 ± 0.83	86.5 ± 2.88	2.23 ± 0.23	11.27 ± 2.68	97.77 ± 0.23	11.27 ± 2.68	18.37 ± 0.85	18.04 ± 0.77	0.84 ± 0.02	162.21 ± 1.71	36.36 ± 1.17	58.83 ± 1.2	4.41 ± 0.21	37.5	30.8	4.8	0	PASS	PASS
lab24	378.41 ± 100.6	189.21 ± 51.38	88.41 ± 0.51	96.67 ± 0.17	49.12 ± 0.69	199 ± 0	8.4 ± 2.09	84.57 ± 2.66	4.23 ± 1.17	11.2 ± 1.81	95.77 ± 1.17	11.2 ± 1.81	1.05 ± 0.26	0.31 ± 0.07	0.83 ± 0.02	269.33 ± 9.81	36.93 ± 1.6	57.37 ± 1.41	4.14 ± 0.24	28.2	10.6	9.3	0.0038361	PASS	FAIL
lab27	49.94 ± 5.55	24.97 ± 2.83	94.27 ± 0.15	97.72 ± 0.06	46.74 ± 0.8	295.88 ± 1.51	7.05 ± 1.69	86.01 ± 2.71	5.42 ± 0.4	8.57 ± 2.78	94.58 ± 0.4	8.57 ± 2.78	9.64 ± 2.27	6.01 ± 0.55	1.13 ± 0.04	200.79 ± 9.84	45.41 ± 1.64	51.98 ± 1.7	3.79 ± 0.22	31.2	26	2	0.00166712	PASS	PASS
lab28	420.8 ± 43.59	210.4 ± 22.26	89.38 ± 0.62	96.9 ± 0.24	48.97 ± 0.61	199 ± 0	6.92 ± 1.72	82.38 ± 3.64	8.97 ± 3.16	8.65 ± 1.46	91.04 ± 3.16	8.65 ± 1.46	11.74 ± 1.47	0.19 ± 0.06	0.94 ± 0.03	166.79 ± 11.22	39.06 ± 1.49	56.85 ± 1.54	4.57 ± 0.23	30.7	20.9	5.7	0.00270434	PASS	PASS
lab29	90.5 ± 9.86	45.25 ± 5.04	92.25 ± 0.7	97.19 ± 0.3	48.65 ± 0.83	295.5 ± 0.5	18.92 ± 1.62	88.23 ± 2.1	2.24 ± 0.16	9.53 ± 2.12	97.76 ± 0.16	9.53 ± 2.12	28.29 ± 2.61	25.34 ± 2.99	1.03 ± 0.02	296.5 ± 4.98	45.62 ± 1.37	51 ± 1.36	5.33 ± 0.21	34.3	29.1	2	5.21824e-06	PASS	PASS
lab30	77.35 ± 2.67	38.67 ± 1.36	92.62 ± 0.31	97.9 ± 0.1	48.43 ± 0.21	297.04 ± 0.73	4.22 ± 0.37	95.41 ± 0.45	2.22 ± 0.33	2.38 ± 0.14	97.79 ± 0.33	2.38 ± 0.14	6.25 ± 0.61	6.46 ± 0.51	1.17 ± 0.05	409.71 ± 40.05	84.65 ± 1.69	16.45 ± 1.89	1.92 ± 0.32	34.4	31.1	1.4	0.000433997	PASS	PASS
lab31	212.24 ± 38.68	106.12 ± 19.75	93.29 ± 0.81	97.71 ± 0.44	47.2 ± 0.72	291.63 ± 1.82	16.89 ± 3.34	89.31 ± 1.93	2.17 ± 0.67	8.52 ± 1.64	97.83 ± 0.67	8.52 ± 1.64	21.27 ± 4.6	18.47 ± 4.06	1.06 ± 0.03	249.25 ± 6.67	46.69 ± 1.37	49.98 ± 1.45	4.43 ± 0.28	34	18.6	3	0	PASS	PASS
lab32	45.85 ± 3.76	22.93 ± 1.92	93.37 ± 0.42	97.73 ± 0.18	48.23 ± 0.21	295.38 ± 0.7	36.36 ± 1.92	95.09 ± 0.47	2.39 ± 0.29	2.52 ± 0.27	97.61 ± 0.29	2.52 ± 0.27	53.59 ± 0.9	53.79 ± 0.9	1.24 ± 0.03	438.63 ± 51.33	84.75 ± 1.51	15.34 ± 1.89	2.96 ± 0.63	27.8	7.2	22.1	0.00521663	PASS	FAIL
lab33	219.41 ± 45.64	109.6 ± 23.28	92.55 ± 0.55	97.38 ± 0.2	50.65 ± 1.22	297.71 ± 0.45	30.3 ± 3.25 £	86.62 ± 2.96	1.79 ± 0.22	11.59 ± 2.83	98.21 ± 0.23	11.59 ± 2.83	15.68 ± 3.01	11.47 ± 1.51	1.04 ± 0.02	294 ± 38.51	46.99 ± 1.75	49.16 ± 1.69	5.55 ± 0.38	25.9	20.6	2.3	4.67928e-06	PASS	PASS
lab34	40.73 ± 2.39	20.37 ± 1.22	93.49 ± 0.16	97.77 ± 0.08	48.21 ± 0.19	295.17 ± 0.37	36.22 ± 2.72	95 ± 0.33	2.57 ± 0.19	2.43 ± 0.27	97.43 ± 0.19	2.43 ± 0.27	52.33 ± 3.41	52.53 ± 3.54	1.25 ± 0.04	451.46 ± 45.62	84.57 ± 1.59	15.31 ± 1.93	2.91 ± 0.59	35.4	27.7	2.6	0.00557028	PASS	FAIL
lab35	95.32 ± 16.89	47.66 ± 8.63	92.91 ± 0.61	97.8 ± 0.19	49.29 ± 0.22	297.42 ± 0.49	5.05 ± 0.67	95.32 ± 1.19	1.85 ± 0.23	2.84 ± 1.21	98.16 ± 0.24	2.84 ± 1.21	7.45 ± 0.89	7.66 ± 0.9	1.17 ± 0.03	384.25 ± 49.94	85.35 ± 1.69	15.86 ± 1.85	1.86 ± 0.27	31.7	30.8	1.2	0.000696934	PASS	PASS
lab36	308.97 ± 65.52	154.95 ± 33.71	94.44 ± 0.26	98.36 ± 0.08	47.38 ± 0.46	179 ± 0	24.69 ± 1.27	92.78 ± 0.82	1.3 ± 0.2	5.92 ± 0.69	98.7 ± 0.2	5.92 ± 0.69	15.36 ± 1.24	12.38 ± 0.85	1.06 ± 0.01	220 ± 7.21	50.97 ± 1.63	47.64 ± 1.76	3.95 ± 0.27	34.6	22.9	3.6	0.00126213	PASS	PASS
lab37	63.18 ± 9.68	31.59 ± 4.94	90.9 ± 0.74	96.26 ± 0.45	46.5 ± 1.04	291.92 ± 2.75	8.28 ± 0.66	90.58 ± 1.99	6.57 ± 1.86	2.85 ± 0.88	93.43 ± 1.86	2.85 ± 0.88	14.16 ± 0.58	13.17 ± 0.49	1.03 ± 0.02	248.33 ± 10.73	46.75 ± 2	51.98 ± 2.04	3.6 ± 0.29	30.8	20.4	6.9	0.000473599	PASS	FAIL
lab38	41.1 ± 4.96	20.55 ± 2.53	93.42 ± 0.34	97.65 ± 0.16	42.31 ± 0.2	290.67 ± 1.14	8.13 ± 0.47	94.36 ± 0.38	3.32 ± 0.37	2.32 ± 0.08	96.67 ± 0.36	2.32 ± 0.08	12.06 ± 0.47	12.17 ± 0.51	0.97 ± 0.05	233.67 ± 22	42.16 ± 1.96	56.05 ± 2.07	3.78 ± 0.3	35.7	26.2	2.7	0.000898947	PASS	PASS
lab39	72.47 ± 7.86	36.24 ± 4.02	93.12 ± 0.67	97.5 ± 0.29	49.86 ± 0.41	296.96 ± 0.61	22.76 ± 2.31	94.64 ± 0.23	2.69 ± 0.15	2.67 ± 0.14	97.31 ± 0.15	2.67 ± 0.14	33.65 ± 1.4	33.87 ± 1.41	1.18 ± 0.06	346.25 ± 29.37	85.33 ± 1.68	14.81 ± 2.09	2.31 ± 0.51	31.5	19.3	7.4	6.23807e-05	PASS	FAIL
lab40	43.63 ± 2.43	21.81 ± 1.24	94.73 ± 0.41	98.23 ± 0.17	49.55 ± 1.82	297.46 ± 1.19	38.05 ± 9.32	89.97 ± 5.55	5.91 ± 4.51	4.12 ± 1.49	94.09 ± 4.51	4.12 ± 1.49	50.74 ± 10.76	50.84 ± 11.06	1.32 ± 0.12	355.63 ± 34.8	88.94 ± 3.29	10.94 ± 2.43	2.48 ± 1.18	20.7	0.1	1.3	5.92131e-06	PASS	FAIL
lab41	44 ± 2.32	22 ± 1.19	94.64 ± 0.35	98.2 ± 0.14	49.63 ± 1.19	297.79 ± 0.71	34.02 ± 6.69	92.31 ± 1.68	4.09 ± 1.55	3.6 ± 0.81	95.91 ± 1.55	3.6 ± 0.81	45.72 ± 8.51	45.84 ± 8.51	1.29 ± 0.1	360.38 ± 40.97	89.24 ± 1.74	11.26 ± 1.86	2.18 ± 0.42	18.7	5.7	1.3	5.93856e-06	PASS	FAIL
lab42	125.06 ± 5.14	62.53 ± 2.63	95.1 ± 0.53	98.55 ± 0.17	46.76 ± 0.28	288.83 ± 0.94	14.11 ± 1.09	91.4 ± 1.65	2.46 ± 0.29	6.14 ± 1.42	97.54 ± 0.29	6.14 ± 1.42	20.33 ± 1.29	19.73 ± 1.48	1.19 ± 0.03	248.46 ± 34.97	82.64 ± 1.76	18.2 ± 2.16	3.25 ± 0.64	29.4	33.4	4.9	0.000113519	PASS	PASS
lab43	39.71 ± 1.37	19.86 ± 0.7	92.85 ± 0.19	97.37 ± 0.09	48.22 ± 0.19	293.29 ± 1.06	25.32 ± 0.71	92.94 ± 0.87	3.93 ± 0.71	3.12 ± 0.4	96.07 ± 0.71	3.12 ± 0.4	36.76 ± 1.04	36.85 ± 1.13	1.24 ± 0.03	397.75 ± 45.92	83.96 ± 1.43	15.68 ± 1.85	3.1 ± 0.66	34.5	32.2	1.6	0.00665905	PASS	FAIL
lab44	66.96 ± 6.18	33.48 ± 3.16	91.14 ± 0.29	96.61 ± 0.14	46.31 ± 0.95	277.71 ± 3.08	15.25 ± 1.66	88.95 ± 2.43	3.09 ± 0.2	7.95 ± 2.37	96.9 ± 0.2	7.95 ± 2.37	22.02 ± 2.15	20.11 ± 2.03	1.25 ± 0.02	211 ± 14.43	79.74 ± 2.9	21.55 ± 3.12	3.69 ± 0.58	23.6	8.4	2.4	0.000123668	PASS	FAIL
lab45	52.19 ± 7.58	26.09 ± 3.87	96.6 ± 0.09	98.95 ± 0.04	47.17 ± 0.6	275.33 ± 1.99	6.71 ± 1.54	83.88 ± 1.8	7.44 ± 0.86	8.69 ± 1.56	92.57 ± 0.86	8.69 ± 1.56	8.74 ± 1.89	3.93 ± 0.56	1.08 ± 0.04	182.38 ± 4.36	43.55 ± 1.82	53.44 ± 1.85	4.05 ± 0.2	36	25.8	3.9	0.00172076	PASS	PASS
QC cutoff	/	>20	>85	>90	/	/	<30	>80	/	/	>90	/	/	/	0.8-1.2		/	/	<10	>20	>12	<6	<0.01	PASS
* 42 laboratories submited complete raw sequencing data
# Duplicate rate calculated from Bam files
£ Due to a low duplicate rates in BAM files, this lab is not flagged as "fail"
¶ indicates the maximum percentage of reads mapped to ERCC genes across 12 RNA samples
