# Supplementary material for: A real-world multi-center RNA-seq benchmarking study using the Quartet and MAQC reference materials
Source: Nat Commun. 2024 Jul 22;15:6167. doi: 10.1038/s41467-024-50420-y (PMC11263697; doi:10.1038/s41467-024-50420-y)
Supplement: Supplementary file 7 — Supplementary Dataset 4 [file 41467_2024_50420_MOESM7_ESM.xlsx]

## Sheet: Data 4
Supplementary Data 4. Variables in experimental process used in principal variance component analysis.
Lab	Samples	RNA_input	mRNA enrichment method	strandedness	library kit brand	library kit	read length	library concentrations	sequencing platform	sequencing instrument	flowcell	lane	sample source	Q30	GC	Duplication rate	sequencing depth	exonic reads	insert size	5' to 3' bias
lab01	MAQC_A_R1	1000	PolyA(+) enrichment	FALSE	Vazyme	VAHTS Universal V8 RNA-seq Library Prep Kit for Illumina	150	46.6	Novaseq 6000	A00474	HGCMGDSX3	HGCMGDSX3_lane01	MAQC_A	0.930598	0.502582	0.13746	53411646	42259476	505	1.14
lab01	MAQC_A_R2	1000	PolyA(+) enrichment	FALSE	Vazyme	VAHTS Universal V8 RNA-seq Library Prep Kit for Illumina	150	42.6	Novaseq 6000	A00474	HGCMGDSX3	HGCMGDSX3_lane01	MAQC_A	0.933771	0.499798	0.14131	55494498	43525563	510	1.14
lab01	MAQC_A_R3	1000	PolyA(+) enrichment	FALSE	Vazyme	VAHTS Universal V8 RNA-seq Library Prep Kit for Illumina	150	52.6	Novaseq 6000	A00474	HGCMGDSX3	HGCMGDSX3_lane01	MAQC_A	0.936389	0.500415	0.16701	68007170	53229801	525	1.13
lab01	MAQC_B_R1	1000	PolyA(+) enrichment	FALSE	Vazyme	VAHTS Universal V8 RNA-seq Library Prep Kit for Illumina	150	38.6	Novaseq 6000	A00474	HGCMGDSX3	HGCMGDSX3_lane01	MAQC_B	0.92766	0.49748	0.13127	50628566	39725846	397	1.22
lab01	MAQC_B_R2	1000	PolyA(+) enrichment	FALSE	Vazyme	VAHTS Universal V8 RNA-seq Library Prep Kit for Illumina	150	43	Novaseq 6000	A00474	HGCMGDSX3	HGCMGDSX3_lane01	MAQC_B	0.9326	0.496507	0.14918	51189802	40247767	400	1.25
lab01	MAQC_B_R3	1000	PolyA(+) enrichment	FALSE	Vazyme	VAHTS Universal V8 RNA-seq Library Prep Kit for Illumina	150	41.6	Novaseq 6000	A00474	HGCMGDSX3	HGCMGDSX3_lane01	MAQC_B	0.933136	0.496868	0.1712	68065054	53542518	386	1.25
lab01	M8_R1	1000	PolyA(+) enrichment	FALSE	VAHTS	VAHTS Universal V8 RNA-seq Library Prep Kit for Illumina	150	31.2	Novaseq 6000	A00474	HGCMGDSX3	HGCMGDSX3_lane01	M8	0.937152	0.498379	0.1552	55906410	41779616	515	1.06
lab01	M8_R2	1000	PolyA(+) enrichment	FALSE	VAHTS	VAHTS Universal V8 RNA-seq Library Prep Kit for Illumina	150	34.4	Novaseq 6000	A00474	HGCMGDSX3	HGCMGDSX3_lane01	M8	0.935298	0.498447	0.15063	52455568	39348256	545	1.07
lab01	M8_R3	1000	PolyA(+) enrichment	FALSE	VAHTS	VAHTS Universal V8 RNA-seq Library Prep Kit for Illumina	150	38	Novaseq 6000	A00474	HGCMGDSX3	HGCMGDSX3_lane01	M8	0.934133	0.497997	0.15483	56339918	41968978	488	1.05
lab01	F7_R1	1000	PolyA(+) enrichment	FALSE	VAHTS	VAHTS Universal V8 RNA-seq Library Prep Kit for Illumina	150	37.2	Novaseq 6000	A00474	HGCMGDSX3	HGCMGDSX3_lane01	F7	0.929537	0.496025	0.14481	54322668	40525528	545	1.07
lab01	F7_R2	1000	PolyA(+) enrichment	FALSE	VAHTS	VAHTS Universal V8 RNA-seq Library Prep Kit for Illumina	150	39	Novaseq 6000	A00474	HGCMGDSX3	HGCMGDSX3_lane01	F7	0.934944	0.497417	0.14901	51539206	38411139	527	1.04
lab01	F7_R3	1000	PolyA(+) enrichment	FALSE	VAHTS	VAHTS Universal V8 RNA-seq Library Prep Kit for Illumina	150	41.2	Novaseq 6000	A00474	HGCMGDSX3	HGCMGDSX3_lane01	F7	0.935058	0.497939	0.17137	61256088	45775932	556	1.05
lab01	D5_R1	1000	PolyA(+) enrichment	FALSE	VAHTS	VAHTS Universal V8 RNA-seq Library Prep Kit for Illumina	150	51.6	Novaseq 6000	A00474	HGCMGDSX3	HGCMGDSX3_lane01	D5	0.934282	0.497738	0.16082	52113940	40140491	594	1.06
lab01	D5_R2	1000	PolyA(+) enrichment	FALSE	VAHTS	VAHTS Universal V8 RNA-seq Library Prep Kit for Illumina	150	48.8	Novaseq 6000	A00474	HGCMGDSX3	HGCMGDSX3_lane01	D5	0.93411	0.497451	0.15628	53220764	40933604	567	1.07
lab01	D5_R3	1000	PolyA(+) enrichment	FALSE	VAHTS	VAHTS Universal V8 RNA-seq Library Prep Kit for Illumina	150	46.6	Novaseq 6000	A00474	HGCMGDSX3	HGCMGDSX3_lane01	D5	0.935561	0.498929	0.15293	52966970	40675155	559	1.05
lab01	T1_R1	1000	PolyA(+) enrichment	FALSE	VAHTS	VAHTS Universal V8 RNA-seq Library Prep Kit for Illumina	150	41.6	Novaseq 6000	A00474	HGCMGDSX3	HGCMGDSX3_lane01	T1	0.931918	0.498244	0.13747	49416408	36979061	512	1.06
lab01	T1_R2	1000	PolyA(+) enrichment	FALSE	VAHTS	VAHTS Universal V8 RNA-seq Library Prep Kit for Illumina	150	39.4	Novaseq 6000	A00474	HGCMGDSX3	HGCMGDSX3_lane01	T1	0.937023	0.497418	0.15133	56887874	42822480	495	1.06
lab01	T1_R3	1000	PolyA(+) enrichment	FALSE	VAHTS	VAHTS Universal V8 RNA-seq Library Prep Kit for Illumina	150	33.6	Novaseq 6000	A00474	HGCMGDSX3	HGCMGDSX3_lane01	T1	0.93245	0.496235	0.14631	55664886	41940062	536	1.05
lab01	T2_R1	1000	PolyA(+) enrichment	FALSE	VAHTS	VAHTS Universal V8 RNA-seq Library Prep Kit for Illumina	150	39.4	Novaseq 6000	A00474	HGCMGDSX3	HGCMGDSX3_lane01	T2	0.935096	0.498086	0.14881	52715368	39728930	569	1.07
lab01	T2_R2	1000	PolyA(+) enrichment	FALSE	VAHTS	VAHTS Universal V8 RNA-seq Library Prep Kit for Illumina	150	36.6	Novaseq 6000	A00474	HGCMGDSX3	HGCMGDSX3_lane01	T2	0.931091	0.497901	0.15068	63756106	47827162	552	1.08
lab01	T2_R3	1000	PolyA(+) enrichment	FALSE	VAHTS	VAHTS Universal V8 RNA-seq Library Prep Kit for Illumina	150	33.4	Novaseq 6000	A00474	HGCMGDSX3	HGCMGDSX3_lane01	T2	0.933769	0.499793	0.15249	65980168	49522764	550	1.07
lab01	D6_R1	1000	PolyA(+) enrichment	FALSE	VAHTS	VAHTS Universal V8 RNA-seq Library Prep Kit for Illumina	150	33.6	Novaseq 6000	A00474	HGCMGDSX3	HGCMGDSX3_lane01	D6	0.936165	0.499035	0.14877	54152312	40728081	535	1.06
lab01	D6_R2	1000	PolyA(+) enrichment	FALSE	VAHTS	VAHTS Universal V8 RNA-seq Library Prep Kit for Illumina	150	30	Novaseq 6000	A00474	HGCMGDSX3	HGCMGDSX3_lane01	D6	0.935928	0.505088	0.14604	48712730	36039748	583	1.08
lab01	D6_R3	1000	PolyA(+) enrichment	FALSE	VAHTS	VAHTS Universal V8 RNA-seq Library Prep Kit for Illumina	150	30.4	Novaseq 6000	A00474	HGCMGDSX3	HGCMGDSX3_lane01	D6	0.935133	0.505008	0.16047	57967262	43333155	574	1.07
lab03	MAQC_A_R1	1000	rRNA depletion	TRUE	Vazyme	VAHTS Total RNA-seq (H/M/R) Library Prep Kit for Illumina	150	54.6	Novaseq 6000	A00838	HLVGCDSX3	HLVGCDSX3_lane03	MAQC_A	0.921239	0.469872	0.14847	173531618	68631254	250	1.05
lab03	MAQC_A_R2	1000	rRNA depletion	TRUE	Vazyme	VAHTS Total RNA-seq (H/M/R) Library Prep Kit for Illumina	150	44	Novaseq 6000	A00838	HLVGCDSX3	HLVGCDSX3_lane03	MAQC_A	0.922774	0.49095	0.13592	148567864	61238854	248	1.02
lab03	MAQC_A_R3	1000	rRNA depletion	TRUE	Vazyme	VAHTS Total RNA-seq (H/M/R) Library Prep Kit for Illumina	150	44.2	Novaseq 6000	A00838	HLVGCDSX3	HLVGCDSX3_lane03	MAQC_A	0.915576	0.493017	0.13955	169879090	69451359	248	1.03
lab03	MAQC_B_R1	1000	rRNA depletion	TRUE	Vazyme	VAHTS Total RNA-seq (H/M/R) Library Prep Kit for Illumina	150	37.8	Novaseq 6000	A00838	HLVGCDSX3	HLVGCDSX3_lane03	MAQC_B	0.921453	0.496487	0.15169	153101788	62703684	237	0.99
lab03	MAQC_B_R2	1000	rRNA depletion	TRUE	Vazyme	VAHTS Total RNA-seq (H/M/R) Library Prep Kit for Illumina	150	39.6	Novaseq 6000	A00838	HLVGCDSX3	HLVGCDSX3_lane03	MAQC_B	0.921802	0.494457	0.15924	163155986	67052039	239	0.99
lab03	MAQC_B_R3	1000	rRNA depletion	TRUE	Vazyme	VAHTS Total RNA-seq (H/M/R) Library Prep Kit for Illumina	150	46.8	Novaseq 6000	A00838	HLVGCDSX3	HLVGCDSX3_lane03	MAQC_B	0.915288	0.487611	0.13337	148178894	60482857	249	1.01
lab03	M8_R1	1000	rRNA depletion	TRUE	VAHTS	VAHTS Total RNA-seq (H/M/R) Library Prep Kit for Illumina	150	35.6	Novaseq 6000	A00838	HLVGCDSX3	HLVGCDSX3_lane03	M8	0.925861	0.499099	0.18346	158068672	57388216	242	1.04
lab03	M8_R2	1000	rRNA depletion	TRUE	VAHTS	VAHTS Total RNA-seq (H/M/R) Library Prep Kit for Illumina	150	40.4	Novaseq 6000	A00838	HLVGCDSX3	HLVGCDSX3_lane03	M8	0.915508	0.482669	0.16181	157960252	56460176	244	1.05
lab03	M8_R3	1000	rRNA depletion	TRUE	VAHTS	VAHTS Total RNA-seq (H/M/R) Library Prep Kit for Illumina	150	44.4	Novaseq 6000	A00838	HLVGCDSX3	HLVGCDSX3_lane03	M8	0.921254	0.473815	0.173	224543862	79711719	256	1.06
lab03	F7_R1	1000	rRNA depletion	TRUE	VAHTS	VAHTS Total RNA-seq (H/M/R) Library Prep Kit for Illumina	150	33.4	Novaseq 6000	A00838	HLVGCDSX3	HLVGCDSX3_lane03	F7	0.924381	0.511231	0.20377	193224064	68868738	241	1.03
lab03	F7_R2	1000	rRNA depletion	TRUE	VAHTS	VAHTS Total RNA-seq (H/M/R) Library Prep Kit for Illumina	150	37	Novaseq 6000	A00838	HLVGCDSX3	HLVGCDSX3_lane03	F7	0.921949	0.505953	0.19138	192242434	68806744	248	1.03
lab03	F7_R3	1000	rRNA depletion	TRUE	VAHTS	VAHTS Total RNA-seq (H/M/R) Library Prep Kit for Illumina	150	35.4	Novaseq 6000	A00838	HLVGCDSX3	HLVGCDSX3_lane03	F7	0.924571	0.514554	0.21207	218321092	78312366	245	1.05
lab03	D5_R1	1000	rRNA depletion	TRUE	VAHTS	VAHTS Total RNA-seq (H/M/R) Library Prep Kit for Illumina	150	44.4	Novaseq 6000	A00838	HLVGCDSX3	HLVGCDSX3_lane03	D5	0.918143	0.501484	0.18212	199429822	76889115	253	1.05
lab03	D5_R2	1000	rRNA depletion	TRUE	VAHTS	VAHTS Total RNA-seq (H/M/R) Library Prep Kit for Illumina	150	40	Novaseq 6000	A00838	HLVGCDSX3	HLVGCDSX3_lane03	D5	0.916284	0.505778	0.19035	233276164	90062393	254	1.06
lab03	D5_R3	1000	rRNA depletion	TRUE	VAHTS	VAHTS Total RNA-seq (H/M/R) Library Prep Kit for Illumina	150	38	Novaseq 6000	A00838	HLVGCDSX3	HLVGCDSX3_lane03	D5	0.92053	0.503488	0.19058	174192730	67479521	253	1.04
lab03	T1_R1	1000	rRNA depletion	TRUE	VAHTS	VAHTS Total RNA-seq (H/M/R) Library Prep Kit for Illumina	150	25.4	Novaseq 6000	A00838	HLVGCDSX3	HLVGCDSX3_lane03	T1	0.892622	0.497302	0.144	167110296	61098538	260	1.03
lab03	T1_R2	1000	rRNA depletion	TRUE	VAHTS	VAHTS Total RNA-seq (H/M/R) Library Prep Kit for Illumina	150	46.8	Novaseq 6000	A00838	HLVGCDSX3	HLVGCDSX3_lane03	T1	0.914538	0.473414	0.1631	181743750	65402583	257	1.07
lab03	T1_R3	1000	rRNA depletion	TRUE	VAHTS	VAHTS Total RNA-seq (H/M/R) Library Prep Kit for Illumina	150	35.4	Novaseq 6000	A00838	HLVGCDSX3	HLVGCDSX3_lane03	T1	0.918214	0.494729	0.18848	268909588	97486577	253	1.02
lab03	T2_R1	1000	rRNA depletion	TRUE	VAHTS	VAHTS Total RNA-seq (H/M/R) Library Prep Kit for Illumina	150	37.4	Novaseq 6000	A00838	HLVGCDSX3	HLVGCDSX3_lane03	T2	0.916534	0.506562	0.19038	215338136	79657079	253	1.02
lab03	T2_R2	1000	rRNA depletion	TRUE	VAHTS	VAHTS Total RNA-seq (H/M/R) Library Prep Kit for Illumina	150	42	Novaseq 6000	A00838	HLVGCDSX3	HLVGCDSX3_lane03	T2	0.914872	0.498578	0.1806	186952692	69326075	257	1.01
lab03	T2_R3	1000	rRNA depletion	TRUE	VAHTS	VAHTS Total RNA-seq (H/M/R) Library Prep Kit for Illumina	150	36.4	Novaseq 6000	A00838	HLVGCDSX3	HLVGCDSX3_lane03	T2	0.919406	0.503313	0.2019	236315910	87763847	256	1.04
lab03	D6_R1	1000	rRNA depletion	TRUE	VAHTS	VAHTS Total RNA-seq (H/M/R) Library Prep Kit for Illumina	150	38.4	Novaseq 6000	A00838	HLVGCDSX3	HLVGCDSX3_lane03	D6	0.920751	0.503777	0.20112	211047864	79224446	251	1.03
lab03	D6_R2	1000	rRNA depletion	TRUE	VAHTS	VAHTS Total RNA-seq (H/M/R) Library Prep Kit for Illumina	150	37.6	Novaseq 6000	A00838	HLVGCDSX3	HLVGCDSX3_lane03	D6	0.918049	0.5055	0.19251	169545302	63685304	252	1.03
lab03	D6_R3	1000	rRNA depletion	TRUE	VAHTS	VAHTS Total RNA-seq (H/M/R) Library Prep Kit for Illumina	150	37	Novaseq 6000	A00838	HLVGCDSX3	HLVGCDSX3_lane03	D6	0.919956	0.496193	0.20202	200520148	75811229	256	1.05
lab04	MAQC_A_R1	1000	rRNA depletion	TRUE	Vazyme	VAHTS Total RNA-seq (H/M/R) Library Prep Kit for Illumina	150	42.2	Novaseq 6000	A00838	HMTWYDSX3	HMTWYDSX3_lane04	MAQC_A	0.947474	0.489695	0.25048	164098718	68442345	263	1.02
lab04	MAQC_A_R2	1000	rRNA depletion	TRUE	Vazyme	VAHTS Total RNA-seq (H/M/R) Library Prep Kit for Illumina	150	35.4	Novaseq 6000	A00838	HMTWYDSX3	HMTWYDSX3_lane04	MAQC_A	0.94678	0.4934	0.26666	232531074	97383644	268	1.02
lab04	MAQC_A_R3	1000	rRNA depletion	TRUE	Vazyme	VAHTS Total RNA-seq (H/M/R) Library Prep Kit for Illumina	150	42	Novaseq 6000	A00838	HMTWYDSX3	HMTWYDSX3_lane04	MAQC_A	0.946366	0.491219	0.25559	197121352	82577758	242	1.04
lab04	MAQC_B_R1	1000	rRNA depletion	TRUE	Vazyme	VAHTS Total RNA-seq (H/M/R) Library Prep Kit for Illumina	150	39.4	Novaseq 6000	A00838	HMTWYDSX3	HMTWYDSX3_lane04	MAQC_B	0.94543	0.491016	0.26418	253512340	105418492	250	0.98
lab04	MAQC_B_R2	1000	rRNA depletion	TRUE	Vazyme	VAHTS Total RNA-seq (H/M/R) Library Prep Kit for Illumina	150	30.2	Novaseq 6000	A00838	HMTWYDSX3	HMTWYDSX3_lane04	MAQC_B	0.945483	0.497284	0.25438	183131740	76460765	253	0.95
lab04	MAQC_B_R3	1000	rRNA depletion	TRUE	Vazyme	VAHTS Total RNA-seq (H/M/R) Library Prep Kit for Illumina	150	35.4	Novaseq 6000	A00838	HMTWYDSX3	HMTWYDSX3_lane04	MAQC_B	0.945691	0.502709	0.25014	169609954	70706383	246	0.99
lab04	M8_R1	1000	rRNA depletion	TRUE	VAHTS	VAHTS Total RNA-seq (H/M/R) Library Prep Kit for Illumina	150	45.8	Novaseq 6000	A00838	HMTWYDSX3	HMTWYDSX3_lane04	M8	0.945523	0.486122	0.27367	208412760	76366230	254	1.04
lab04	M8_R2	1000	rRNA depletion	TRUE	VAHTS	VAHTS Total RNA-seq (H/M/R) Library Prep Kit for Illumina	150	50.6	Novaseq 6000	A00838	HMTWYDSX3	HMTWYDSX3_lane04	M8	0.941893	0.477927	0.26026	170051408	61736540	276	1.07
lab04	M8_R3	1000	rRNA depletion	TRUE	VAHTS	VAHTS Total RNA-seq (H/M/R) Library Prep Kit for Illumina	150	39	Novaseq 6000	A00838	HMTWYDSX3	HMTWYDSX3_lane04	M8	0.947084	0.500824	0.26911	149773464	55481721	251	1.02
lab04	F7_R1	1000	rRNA depletion	TRUE	VAHTS	VAHTS Total RNA-seq (H/M/R) Library Prep Kit for Illumina	150	37.4	Novaseq 6000	A00838	HMTWYDSX3	HMTWYDSX3_lane04	F7	0.948161	0.501324	0.31008	200890490	72993822	235	1.04
lab04	F7_R2	1000	rRNA depletion	TRUE	VAHTS	VAHTS Total RNA-seq (H/M/R) Library Prep Kit for Illumina	150	37.4	Novaseq 6000	A00838	HMTWYDSX3	HMTWYDSX3_lane04	F7	0.947464	0.50946	0.30373	223724686	81775993	254	1.04
lab04	F7_R3	1000	rRNA depletion	TRUE	VAHTS	VAHTS Total RNA-seq (H/M/R) Library Prep Kit for Illumina	150	33.2	Novaseq 6000	A00838	HMTWYDSX3	HMTWYDSX3_lane04	F7	0.945746	0.506467	0.29878	216596812	78960003	283	1.05
lab04	D5_R1	1000	rRNA depletion	TRUE	VAHTS	VAHTS Total RNA-seq (H/M/R) Library Prep Kit for Illumina	150	36.6	Novaseq 6000	A00838	HMTWYDSX3	HMTWYDSX3_lane04	D5	0.946996	0.505203	0.30977	279658796	110275510	258	1.06
lab04	D5_R2	1000	rRNA depletion	TRUE	VAHTS	VAHTS Total RNA-seq (H/M/R) Library Prep Kit for Illumina	150	30.4	Novaseq 6000	A00838	HMTWYDSX3	HMTWYDSX3_lane04	D5	0.943484	0.50196	0.29054	215316314	84033980	263	1.03
lab04	D5_R3	1000	rRNA depletion	TRUE	VAHTS	VAHTS Total RNA-seq (H/M/R) Library Prep Kit for Illumina	150	36.4	Novaseq 6000	A00838	HMTWYDSX3	HMTWYDSX3_lane04	D5	0.944557	0.510168	0.29434	229564628	90252987	251	1.05
lab04	T1_R1	1000	rRNA depletion	TRUE	VAHTS	VAHTS Total RNA-seq (H/M/R) Library Prep Kit for Illumina	150	38.4	Novaseq 6000	A00838	HMTWYDSX3	HMTWYDSX3_lane04	T1	0.946859	0.499476	0.29593	230314110	85142985	256	1.04
lab04	T1_R2	1000	rRNA depletion	TRUE	VAHTS	VAHTS Total RNA-seq (H/M/R) Library Prep Kit for Illumina	150	38.8	Novaseq 6000	A00838	HMTWYDSX3	HMTWYDSX3_lane04	T1	0.93101	0.493343	0.24524	215820724	79843836	268	1.03
lab04	T1_R3	1000	rRNA depletion	TRUE	VAHTS	VAHTS Total RNA-seq (H/M/R) Library Prep Kit for Illumina	150	40.2	Novaseq 6000	A00838	HMTWYDSX3	HMTWYDSX3_lane04	T1	0.943819	0.499371	0.27158	198418458	73714237	247	1.03
lab04	T2_R1	1000	rRNA depletion	TRUE	VAHTS	VAHTS Total RNA-seq (H/M/R) Library Prep Kit for Illumina	150	32.8	Novaseq 6000	A00838	HMTWYDSX3	HMTWYDSX3_lane04	T2	0.946906	0.517879	0.30371	208746922	78461601	251	1.04
lab04	T2_R2	1000	rRNA depletion	TRUE	VAHTS	VAHTS Total RNA-seq (H/M/R) Library Prep Kit for Illumina	150	38.4	Novaseq 6000	A00838	HMTWYDSX3	HMTWYDSX3_lane04	T2	0.946779	0.505356	0.30775	254163580	95812996	247	1.04
lab04	T2_R3	1000	rRNA depletion	TRUE	VAHTS	VAHTS Total RNA-seq (H/M/R) Library Prep Kit for Illumina	150	34.8	Novaseq 6000	A00838	HMTWYDSX3	HMTWYDSX3_lane04	T2	0.941595	0.506328	0.30038	257987148	97247627	263	1.03
lab04	D6_R1	1000	rRNA depletion	TRUE	VAHTS	VAHTS Total RNA-seq (H/M/R) Library Prep Kit for Illumina	150	36.2	Novaseq 6000	A00838	HMTWYDSX3	HMTWYDSX3_lane04	D6	0.946462	0.511941	0.29383	215304340	82215538	284	1.03
lab04	D6_R2	1000	rRNA depletion	TRUE	VAHTS	VAHTS Total RNA-seq (H/M/R) Library Prep Kit for Illumina	150	40.8	Novaseq 6000	A00838	HMTWYDSX3	HMTWYDSX3_lane04	D6	0.949035	0.515244	0.3231	247747848	94596000	239	1.03
lab04	D6_R3	1000	rRNA depletion	TRUE	VAHTS	VAHTS Total RNA-seq (H/M/R) Library Prep Kit for Illumina	150	32.4	Novaseq 6000	A00838	HMTWYDSX3	HMTWYDSX3_lane04	D6	0.948707	0.520869	0.31848	213766148	81091621	237	1.03
lab05	MAQC_A_R1	1000	PolyA(+) enrichment	FALSE	Vazyme	VAHTS Universal V8 RNA-seq Library Prep Kit for Illumina	150	6.72	Novaseq 6000	A00151	HL7HKDSX3	HL7HKDSX3_lane01	MAQC_A	0.931885	0.47538	0.19623	58267488	44767869	296	1.19
lab05	MAQC_A_R2	1000	PolyA(+) enrichment	FALSE	Vazyme	VAHTS Universal V8 RNA-seq Library Prep Kit for Illumina	150	7.36	Novaseq 6000	A00151	HL7HKDSX3	HL7HKDSX3_lane01	MAQC_A	0.932601	0.475786	0.1894	49937374	38308828	298	1.23
lab05	MAQC_A_R3	1000	PolyA(+) enrichment	FALSE	Vazyme	VAHTS Universal V8 RNA-seq Library Prep Kit for Illumina	150	7.31	Novaseq 6000	A00151	HL7HKDSX3	HL7HKDSX3_lane01	MAQC_A	0.933342	0.475904	0.19571	52658080	40336896	298	1.19
lab05	MAQC_B_R1	1000	PolyA(+) enrichment	FALSE	Vazyme	VAHTS Universal V8 RNA-seq Library Prep Kit for Illumina	150	5.3	Novaseq 6000	A00151	HKYCLDSX3	HKYCLDSX3_lane04	MAQC_B	0.939152	0.471093	0.22167	54497340	42137007	250	1.27
lab05	MAQC_B_R2	1000	PolyA(+) enrichment	FALSE	Vazyme	VAHTS Universal V8 RNA-seq Library Prep Kit for Illumina	150	5.22	Novaseq 6000	A00151	HKYCLDSX3	HKYCLDSX3_lane04	MAQC_B	0.937857	0.47116	0.21559	54149116	41857766	250	1.26
lab05	MAQC_B_R3	1000	PolyA(+) enrichment	FALSE	Vazyme	VAHTS Universal V8 RNA-seq Library Prep Kit for Illumina	150	6.38	Novaseq 6000	A00151	HKYCLDSX3	HKYCLDSX3_lane04	MAQC_B	0.936976	0.471242	0.20639	44474440	34434237	252	1.26
lab05	M8_R1	1000	PolyA(+) enrichment	FALSE	VAHTS	VAHTS Universal V8 RNA-seq Library Prep Kit for Illumina	150	3.82	Novaseq 6000	A00151	HKYCLDSX3	HKYCLDSX3_lane04	M8	0.936346	0.473897	0.21608	58105594	42398387	295	1.2
lab05	M8_R2	1000	PolyA(+) enrichment	FALSE	VAHTS	VAHTS Universal V8 RNA-seq Library Prep Kit for Illumina	150	3.74	Novaseq 6000	A00151	HKYCLDSX3	HKYCLDSX3_lane03	M8	0.935578	0.473646	0.2031	51874326	37728491	293	1.17
lab05	M8_R3	1000	PolyA(+) enrichment	FALSE	VAHTS	VAHTS Universal V8 RNA-seq Library Prep Kit for Illumina	150	8.75	Novaseq 6000	A00151	HL7HKDSX3	HL7HKDSX3_lane01	M8	0.925871	0.47292	0.18262	60998900	44390566	303	1.16
lab05	F7_R1	1000	PolyA(+) enrichment	FALSE	VAHTS	VAHTS Universal V8 RNA-seq Library Prep Kit for Illumina	150	4.83	Novaseq 6000	A00151	HL7HKDSX3	HL7HKDSX3_lane01	F7	0.927735	0.473978	0.18356	43375676	31379561	304	1.12
lab05	F7_R2	1000	PolyA(+) enrichment	FALSE	VAHTS	VAHTS Universal V8 RNA-seq Library Prep Kit for Illumina	150	5.06	Novaseq 6000	A00151	HL7HKDSX3	HL7HKDSX3_lane01	F7	0.928241	0.473722	0.19765	57224482	41575651	306	1.14
lab05	F7_R3	1000	PolyA(+) enrichment	FALSE	VAHTS	VAHTS Universal V8 RNA-seq Library Prep Kit for Illumina	150	6.46	Novaseq 6000	A00151	HL7HKDSX3	HL7HKDSX3_lane01	F7	0.927952	0.472623	0.19806	60029440	43647887	307	1.19
lab05	D5_R1	1000	PolyA(+) enrichment	FALSE	VAHTS	VAHTS Universal V8 RNA-seq Library Prep Kit for Illumina	150	4.8	Novaseq 6000	A00151	HL7HKDSX3	HL7HKDSX3_lane01	D5	0.926086	0.47315	0.19822	58810030	44081878	313	1.17
lab05	D5_R2	1000	PolyA(+) enrichment	FALSE	VAHTS	VAHTS Universal V8 RNA-seq Library Prep Kit for Illumina	150	4.92	Novaseq 6000	A00151	HL7HKDSX3	HL7HKDSX3_lane01	D5	0.926803	0.473087	0.20075	62412750	46823442	316	1.16
lab05	D5_R3	1000	PolyA(+) enrichment	FALSE	VAHTS	VAHTS Universal V8 RNA-seq Library Prep Kit for Illumina	150	5.87	Novaseq 6000	A00151	HL7HKDSX3	HL7HKDSX3_lane01	D5	0.926663	0.473354	0.183	53775012	40190820	316	1.13
lab05	T1_R1	1000	PolyA(+) enrichment	FALSE	VAHTS	VAHTS Universal V8 RNA-seq Library Prep Kit for Illumina	150	4.66	Novaseq 6000	A00151	HL7HKDSX3	HL7HKDSX3_lane01	T1	0.927397	0.472998	0.18593	55305478	40308767	293	1.12
lab05	T1_R2	1000	PolyA(+) enrichment	FALSE	VAHTS	VAHTS Universal V8 RNA-seq Library Prep Kit for Illumina	150	4.41	Novaseq 6000	A00151	HL7HKDSX3	HL7HKDSX3_lane01	T1	0.927697	0.472675	0.17902	53141888	38776307	281	1.14
lab05	T1_R3	1000	PolyA(+) enrichment	FALSE	VAHTS	VAHTS Universal V8 RNA-seq Library Prep Kit for Illumina	150	7.3	Novaseq 6000	A00151	HL7HKDSX3	HL7HKDSX3_lane01	T1	0.928301	0.473795	0.17262	54412722	39770467	283	1.17
lab05	T2_R1	1000	PolyA(+) enrichment	FALSE	VAHTS	VAHTS Universal V8 RNA-seq Library Prep Kit for Illumina	150	6.09	Novaseq 6000	A00151	HL7HKDSX3	HL7HKDSX3_lane01	T2	0.929243	0.474148	0.18087	57449710	42236837	285	1.16
lab05	T2_R2	1000	PolyA(+) enrichment	FALSE	VAHTS	VAHTS Universal V8 RNA-seq Library Prep Kit for Illumina	150	5.57	Novaseq 6000	A00151	HL7HKDSX3	HL7HKDSX3_lane01	T2	0.929059	0.47217	0.18373	55179044	40521732	287	1.16
lab05	T2_R3	1000	PolyA(+) enrichment	FALSE	VAHTS	VAHTS Universal V8 RNA-seq Library Prep Kit for Illumina	150	4.31	Novaseq 6000	A00151	HL7HKDSX3	HL7HKDSX3_lane01	T2	0.927503	0.473654	0.18204	58927192	43126283	284	1.18
lab05	D6_R1	1000	PolyA(+) enrichment	FALSE	VAHTS	VAHTS Universal V8 RNA-seq Library Prep Kit for Illumina	150	4.34	Novaseq 6000	A00151	HL7HKDSX3	HL7HKDSX3_lane01	D6	0.928194	0.473925	0.18084	52764726	38767177	288	1.18
lab05	D6_R2	1000	PolyA(+) enrichment	FALSE	VAHTS	VAHTS Universal V8 RNA-seq Library Prep Kit for Illumina	150	5.33	Novaseq 6000	A00151	HL7HKDSX3	HL7HKDSX3_lane01	D6	0.929651	0.474368	0.18756	58235516	42793395	289	1.17
lab05	D6_R3	1000	PolyA(+) enrichment	FALSE	VAHTS	VAHTS Universal V8 RNA-seq Library Prep Kit for Illumina	150	6	Novaseq 6000	A00151	HL7HKDSX3	HL7HKDSX3_lane01	D6	0.929624	0.475504	0.19026	62282098	45768488	285	1.16
lab08	MAQC_A_R1	1000	rRNA depletion	TRUE	Vazyme	Vazyme Stranded Library Prepration Module	150	46.4	Hiseq X ten	E00559	HHYJCCCX2	HHYJCCCX2_lane02	MAQC_A	0.904719	0.47686	0.10128	86408156	40842548	237	1.2
lab08	MAQC_A_R2	1000	rRNA depletion	TRUE	Vazyme	Vazyme Stranded Library Prepration Module	150	45.2	Hiseq X ten	E00559	HHYJCCCX2	HHYJCCCX2_lane02	MAQC_A	0.901468	0.476125	0.08838	62369302	29257268	241	1.19
lab08	MAQC_A_R3	1000	rRNA depletion	TRUE	Vazyme	Vazyme Stranded Library Prepration Module	150	50.6	Hiseq X ten	E00559	HHYJCCCX2	HHYJCCCX2_lane02	MAQC_A	0.903365	0.477578	0.09159	69719264	32848774	232	1.17
lab08	MAQC_B_R1	1000	rRNA depletion	TRUE	Vazyme	Vazyme Stranded Library Prepration Module	150	48.3	Hiseq X ten	E00559	HHYJCCCX2	HHYJCCCX2_lane02	MAQC_B	0.90185	0.476162	0.09842	83361336	38553428	215	1.09
lab08	MAQC_B_R2	1000	rRNA depletion	TRUE	Vazyme	Vazyme Stranded Library Prepration Module	150	47.7	Hiseq X ten	E00559	HHYJCCCX2	HHYJCCCX2_lane02	MAQC_B	0.904195	0.475364	0.10006	75976564	35128840	221	1.11
lab08	MAQC_B_R3	1000	rRNA depletion	TRUE	Vazyme	Vazyme Stranded Library Prepration Module	150	49.5	Hiseq X ten	E00559	HHYJCCCX2	HHYJCCCX2_lane02	MAQC_B	0.905999	0.475013	0.09887	73470142	34142384	217	1.12
lab08	M8_R1	1000	rRNA depletion	TRUE	VAHTS	VAHTS Total RNA-seq (H/M/R) Library Prep Kit for Illumina	150	48.3	Hiseq X ten	E00559	HHYJCCCX2	HHYJCCCX2_lane02	M8	0.901836	0.475416	0.10997	75086692	32215200	234	1.14
lab08	M8_R2	1000	rRNA depletion	TRUE	VAHTS	VAHTS Total RNA-seq (H/M/R) Library Prep Kit for Illumina	150	40.4	Hiseq X ten	E00559	HHYJCCCX2	HHYJCCCX2_lane01	M8	0.891197	0.473643	0.10471	81622130	35001020	225	1.14
lab08	M8_R3	1000	rRNA depletion	TRUE	VAHTS	VAHTS Total RNA-seq (H/M/R) Library Prep Kit for Illumina	150	41	Hiseq X ten	E00559	HHYJCCCX2	HHYJCCCX2_lane01	M8	0.892218	0.472542	0.10783	86285060	36885024	229	1.12
lab08	F7_R1	1000	rRNA depletion	TRUE	VAHTS	VAHTS Total RNA-seq (H/M/R) Library Prep Kit for Illumina	150	42.9	Hiseq X ten	E00559	HHYJCCCX2	HHYJCCCX2_lane01	F7	0.89206	0.478146	0.11454	79706734	34342254	234	1.13
lab08	F7_R2	1000	rRNA depletion	TRUE	VAHTS	VAHTS Total RNA-seq (H/M/R) Library Prep Kit for Illumina	150	40.9	Hiseq X ten	E00559	HHYJCCCX2	HHYJCCCX2_lane01	F7	0.892673	0.47713	0.1176	86038410	36800312	229	1.12
lab08	F7_R3	1000	rRNA depletion	TRUE	VAHTS	VAHTS Total RNA-seq (H/M/R) Library Prep Kit for Illumina	150	44.6	Hiseq X ten	E00559	HHYJCCCX2	HHYJCCCX2_lane01	F7	0.890721	0.475035	0.1083	68365418	29168442	237	1.13
lab08	D5_R1	1000	rRNA depletion	TRUE	VAHTS	VAHTS Total RNA-seq (H/M/R) Library Prep Kit for Illumina	150	40.4	Hiseq X ten	E00559	HHYJCCCX2	HHYJCCCX2_lane01	D5	0.891311	0.475941	0.11061	73218124	33992118	237	1.07
lab08	D5_R2	1000	rRNA depletion	TRUE	VAHTS	VAHTS Total RNA-seq (H/M/R) Library Prep Kit for Illumina	150	41.3	Hiseq X ten	E00559	HHYJCCCX2	HHYJCCCX2_lane01	D5	0.892374	0.475786	0.11779	82710448	38369082	234	1.12
lab08	D5_R3	1000	rRNA depletion	TRUE	VAHTS	VAHTS Total RNA-seq (H/M/R) Library Prep Kit for Illumina	150	45.8	Hiseq X ten	E00559	HHYJCCCX2	HHYJCCCX2_lane01	D5	0.891003	0.475491	0.10617	65674698	30375400	236	1.1
lab08	T1_R1	1000	rRNA depletion	TRUE	VAHTS	VAHTS Total RNA-seq (H/M/R) Library Prep Kit for Illumina	150	42.3	Hiseq X ten	E00559	HHYJCCCX2	HHYJCCCX2_lane03	T1	0.914484	0.476584	0.1355	77614248	33341798	224	1.15
lab08	T1_R2	1000	rRNA depletion	TRUE	VAHTS	VAHTS Total RNA-seq (H/M/R) Library Prep Kit for Illumina	150	42.7	Hiseq X ten	E00559	HHYJCCCX2	HHYJCCCX2_lane03	T1	0.912122	0.478905	0.14433	95404162	41455040	225	1.14
lab08	T1_R3	1000	rRNA depletion	TRUE	VAHTS	VAHTS Total RNA-seq (H/M/R) Library Prep Kit for Illumina	150	47.3	Hiseq X ten	E00559	HHYJCCCX2	HHYJCCCX2_lane03	T1	0.911599	0.477307	0.13075	74156872	32175450	232	1.14
lab08	T2_R1	1000	rRNA depletion	TRUE	VAHTS	VAHTS Total RNA-seq (H/M/R) Library Prep Kit for Illumina	150	44.4	Hiseq X ten	E00559	HHYJCCCX2	HHYJCCCX2_lane03	T2	0.915764	0.480339	0.14744	78451168	34839606	214	1.17
lab08	T2_R2	1000	rRNA depletion	TRUE	VAHTS	VAHTS Total RNA-seq (H/M/R) Library Prep Kit for Illumina	150	44.6	Hiseq X ten	E00559	HHYJCCCX2	HHYJCCCX2_lane03	T2	0.911815	0.48424	0.14438	73668466	32699906	230	1.15
lab08	T2_R3	1000	rRNA depletion	TRUE	VAHTS	VAHTS Total RNA-seq (H/M/R) Library Prep Kit for Illumina	150	48	Hiseq X ten	E00559	HHYJCCCX2	HHYJCCCX2_lane03	T2	0.911118	0.484488	0.14454	74112586	32607966	219	1.14
lab08	D6_R1	1000	rRNA depletion	TRUE	VAHTS	VAHTS Total RNA-seq (H/M/R) Library Prep Kit for Illumina	150	45.8	Hiseq X ten	E00559	HHYJCCCX2	HHYJCCCX2_lane03	D6	0.915287	0.486017	0.16051	84520612	37906754	226	1.16
lab08	D6_R2	1000	rRNA depletion	TRUE	VAHTS	VAHTS Total RNA-seq (H/M/R) Library Prep Kit for Illumina	150	44	Hiseq X ten	E00559	HHYJCCCX2	HHYJCCCX2_lane03	D6	0.911497	0.486624	0.15328	81157856	36332026	234	1.15
lab08	D6_R3	1000	rRNA depletion	TRUE	VAHTS	VAHTS Total RNA-seq (H/M/R) Library Prep Kit for Illumina	150	47	Hiseq X ten	E00559	HHYJCCCX2	HHYJCCCX2_lane02	D6	0.901678	0.484766	0.13473	73024804	31525736	222	1.15
lab09	MAQC_A_R1	1000	rRNA depletion	TRUE	Vazyme	VAHTS Universal V6 RNA-seq Library Prep Kit for Illumina	150	59.2	NovaSeq 6000	A00265	HLHNTDSX3	HLHNTDSX3_lane01	MAQC_A	0.957998	0.505874	0.12827	50158652	18603245	125	1.15
lab09	MAQC_A_R2	1000	rRNA depletion	TRUE	Vazyme	VAHTS Universal V6 RNA-seq Library Prep Kit for Illumina	150	59	NovaSeq 6000	A00265	HLHNTDSX3	HLHNTDSX3_lane01	MAQC_A	0.95669	0.501662	0.09628	48098968	18711770	114	1.21
lab09	MAQC_A_R3	1000	rRNA depletion	TRUE	Vazyme	VAHTS Universal V6 RNA-seq Library Prep Kit for Illumina	150	71	NovaSeq 6000	A00265	HLHNTDSX3	HLHNTDSX3_lane01	MAQC_A	0.95826	0.507459	0.13928	38080300	13743269	114	1.18
lab09	MAQC_B_R1	1000	rRNA depletion	TRUE	Vazyme	VAHTS Universal V6 RNA-seq Library Prep Kit for Illumina	150	52.4	NovaSeq 6000	A00265	HLHNTDSX3	HLHNTDSX3_lane01	MAQC_B	0.961541	0.51615	0.14617	46896276	16935199	109	1.13
lab09	MAQC_B_R2	1000	rRNA depletion	TRUE	Vazyme	VAHTS Universal V6 RNA-seq Library Prep Kit for Illumina	150	52.8	NovaSeq 6000	A00265	HLHNTDSX3	HLHNTDSX3_lane01	MAQC_B	0.958128	0.50611	0.12814	43806568	15645013	108	1.11
lab09	MAQC_B_R3	1000	rRNA depletion	TRUE	Vazyme	VAHTS Universal V6 RNA-seq Library Prep Kit for Illumina	150	60.2	NovaSeq 6000	A00265	HLHNTDSX3	HLHNTDSX3_lane01	MAQC_B	0.961591	0.505408	0.14522	44521116	16331477	108	1.1
lab09	M8_R1	1000	rRNA depletion	TRUE	VAHTS	VAHTS Universal V6 RNA-seq Library Prep Kit for Illumina	150	59.4	NovaSeq 6000	A00265	HLHNTDSX3	HLHNTDSX3_lane01	M8	0.956322	0.509812	0.17007	54878392	18320562	118	1.17
lab09	M8_R2	1000	rRNA depletion	TRUE	VAHTS	VAHTS Universal V6 RNA-seq Library Prep Kit for Illumina	150	71	NovaSeq 6000	A00265	HLHNTDSX3	HLHNTDSX3_lane01	M8	0.95748	0.506437	0.14231	47052252	16632674	110	1.19
lab09	M8_R3	1000	rRNA depletion	TRUE	VAHTS	VAHTS Universal V6 RNA-seq Library Prep Kit for Illumina	150	70.8	NovaSeq 6000	A00265	HLHNTDSX3	HLHNTDSX3_lane01	M8	0.958157	0.508121	0.13621	41088936	13764744	110	1.16
lab09	F7_R1	1000	rRNA depletion	TRUE	VAHTS	VAHTS Universal V6 RNA-seq Library Prep Kit for Illumina	150	59.2	NovaSeq 6000	A00265	HLHNTDSX3	HLHNTDSX3_lane01	F7	0.95702	0.510386	0.16464	53997618	18870690	116	1.26
lab09	F7_R2	1000	rRNA depletion	TRUE	VAHTS	VAHTS Universal V6 RNA-seq Library Prep Kit for Illumina	150	60.8	NovaSeq 6000	A00265	HLHNTDSX3	HLHNTDSX3_lane01	F7	0.95758	0.518367	0.17318	48509956	16349829	115	1.21
lab09	F7_R3	1000	rRNA depletion	TRUE	VAHTS	VAHTS Universal V6 RNA-seq Library Prep Kit for Illumina	150	67.6	NovaSeq 6000	A00265	HLHNTDSX3	HLHNTDSX3_lane01	F7	0.960093	0.507361	0.18087	46047230	15575149	114	1.21
lab09	D5_R1	1000	rRNA depletion	TRUE	VAHTS	VAHTS Universal V6 RNA-seq Library Prep Kit for Illumina	150	71.6	NovaSeq 6000	A00265	HLHNTDSX3	HLHNTDSX3_lane02	D5	0.954098	0.510635	0.10771	48236210	18710608	121	1.17
lab09	D5_R2	1000	rRNA depletion	TRUE	VAHTS	VAHTS Universal V6 RNA-seq Library Prep Kit for Illumina	150	60	NovaSeq 6000	A00265	HLHNTDSX3	HLHNTDSX3_lane02	D5	0.951787	0.513527	0.09527	50833360	19272963	118	1.17
lab09	D5_R3	1000	rRNA depletion	TRUE	VAHTS	VAHTS Universal V6 RNA-seq Library Prep Kit for Illumina	150	58	NovaSeq 6000	A00265	HLHNTDSX3	HLHNTDSX3_lane02	D5	0.9546	0.514217	0.12951	52407542	19364732	115	1.18
lab09	T1_R1	1000	rRNA depletion	TRUE	VAHTS	VAHTS Universal V6 RNA-seq Library Prep Kit for Illumina	150	53.6	NovaSeq 6000	A00265	HLHNTDSX3	HLHNTDSX3_lane02	T1	0.958225	0.519842	0.12521	48175650	16878728	110	1.17
lab09	T1_R2	1000	rRNA depletion	TRUE	VAHTS	VAHTS Universal V6 RNA-seq Library Prep Kit for Illumina	150	58.6	NovaSeq 6000	A00265	HLHNTDSX3	HLHNTDSX3_lane02	T1	0.953231	0.500312	0.10784	47548546	17900680	116	1.21
lab09	T1_R3	1000	rRNA depletion	TRUE	VAHTS	VAHTS Universal V6 RNA-seq Library Prep Kit for Illumina	150	68	NovaSeq 6000	A00265	HLHNTDSX3	HLHNTDSX3_lane02	T1	0.957114	0.501409	0.11942	44643588	16351282	112	1.18
lab09	T2_R1	1000	rRNA depletion	TRUE	VAHTS	VAHTS Universal V6 RNA-seq Library Prep Kit for Illumina	150	43.8	NovaSeq 6000	A00265	HLHNTDSX3	HLHNTDSX3_lane02	T2	0.953895	0.515179	0.14611	59677984	20319251	117	1.2
lab09	T2_R2	1000	rRNA depletion	TRUE	VAHTS	VAHTS Universal V6 RNA-seq Library Prep Kit for Illumina	150	44	NovaSeq 6000	A00265	HLHNTDSX3	HLHNTDSX3_lane02	T2	0.953657	0.511703	0.12685	50248210	17390740	119	1.18
lab09	T2_R3	1000	rRNA depletion	TRUE	VAHTS	VAHTS Universal V6 RNA-seq Library Prep Kit for Illumina	150	64.4	NovaSeq 6000	A00265	HLHNTDSX3	HLHNTDSX3_lane02	T2	0.95501	0.510322	0.11279	41988186	14642796	116	1.24
lab09	D6_R1	1000	rRNA depletion	TRUE	VAHTS	VAHTS Universal V6 RNA-seq Library Prep Kit for Illumina	150	58.8	NovaSeq 6000	A00265	HLHNTDSX3	HLHNTDSX3_lane02	D6	0.95454	0.510818	0.11859	55658106	19621017	111	1.19
lab09	D6_R2	1000	rRNA depletion	TRUE	VAHTS	VAHTS Universal V6 RNA-seq Library Prep Kit for Illumina	150	46	NovaSeq 6000	A00265	HLHNTDSX3	HLHNTDSX3_lane02	D6	0.954498	0.512188	0.13756	63934904	23096947	114	1.19
lab09	D6_R3	1000	rRNA depletion	TRUE	VAHTS	VAHTS Universal V6 RNA-seq Library Prep Kit for Illumina	150	39.8	NovaSeq 6000	A00265	HLHNTDSX3	HLHNTDSX3_lane02	D6	0.957622	0.51241	0.15388	60879986	22101655	113	1.23
lab11	MAQC_A_R1	500	PolyA(+) enrichment	TRUE	Vazyme	VAHTS Universal V6 RNA-seq Library Prep Kit for Illumina	150	33.8	NovaSeq 6000	A00151	HL7CHDSX3	HL7CHDSX3_lane04	MAQC_A	0.94523	0.501441	0.2398	47799550	36231677	198	1.22
lab11	MAQC_A_R2	500	PolyA(+) enrichment	TRUE	Vazyme	VAHTS Universal V6 RNA-seq Library Prep Kit for Illumina	150	42	NovaSeq 6000	A00151	HL7CHDSX3	HL7CHDSX3_lane04	MAQC_A	0.943526	0.496806	0.2462	50107972	38808167	207	1.24
lab11	MAQC_A_R3	500	PolyA(+) enrichment	TRUE	Vazyme	VAHTS Universal V6 RNA-seq Library Prep Kit for Illumina	150	31.4	NovaSeq 6000	A00151	HL7CHDSX3	HL7CHDSX3_lane04	MAQC_A	0.944599	0.501371	0.23963	51124032	38658141	205	1.19
lab11	MAQC_B_R1	500	PolyA(+) enrichment	TRUE	Vazyme	VAHTS Universal V6 RNA-seq Library Prep Kit for Illumina	150	31.1	NovaSeq 6000	A00151	HL7CHDSX3	HL7CHDSX3_lane04	MAQC_B	0.942711	0.501203	0.245	48080698	35936294	181	1.21
lab11	MAQC_B_R2	500	PolyA(+) enrichment	TRUE	Vazyme	VAHTS Universal V6 RNA-seq Library Prep Kit for Illumina	150	29.4	NovaSeq 6000	A00151	HL7CHDSX3	HL7CHDSX3_lane04	MAQC_B	0.942881	0.501096	0.24656	47958862	35941240	186	1.18
lab11	MAQC_B_R3	500	PolyA(+) enrichment	TRUE	Vazyme	VAHTS Universal V6 RNA-seq Library Prep Kit for Illumina	150	22	NovaSeq 6000	A00151	HL7CHDSX3	HL7CHDSX3_lane04	MAQC_B	0.944689	0.501834	0.24332	46512248	35275557	180	1.24
lab11	M8_R1	500	PolyA(+) enrichment	TRUE	VAHTS	VAHTS Universal V6 RNA-seq Library Prep Kit for Illumina	150	32.6	NovaSeq 6000	A00151	HL7CHDSX3	HL7CHDSX3_lane04	M8	0.94358	0.501683	0.23764	48724064	34969368	211	1.13
lab11	M8_R2	500	PolyA(+) enrichment	TRUE	VAHTS	VAHTS Universal V6 RNA-seq Library Prep Kit for Illumina	150	23.2	NovaSeq 6000	A00151	HL7CHDSX3	HL7CHDSX3_lane04	M8	0.943352	0.504263	0.23895	48801912	35052655	211	1.14
lab11	M8_R3	500	PolyA(+) enrichment	TRUE	VAHTS	VAHTS Universal V6 RNA-seq Library Prep Kit for Illumina	150	34.4	NovaSeq 6000	A00151	HL7CHDSX3	HL7CHDSX3_lane04	M8	0.952403	0.502634	0.25252	48770948	34764971	185	1.11
lab11	F7_R1	500	PolyA(+) enrichment	TRUE	VAHTS	VAHTS Universal V6 RNA-seq Library Prep Kit for Illumina	150	30.4	NovaSeq 6000	A00151	HL7CHDSX3	HL7CHDSX3_lane04	F7	0.952019	0.503845	0.25765	46937426	33011948	194	1.12
lab11	F7_R2	500	PolyA(+) enrichment	TRUE	VAHTS	VAHTS Universal V6 RNA-seq Library Prep Kit for Illumina	150	33.7	NovaSeq 6000	A00151	HL7CHDSX3	HL7CHDSX3_lane04	F7	0.951963	0.503378	0.25927	50008412	35578073	195	1.11
lab11	F7_R3	500	PolyA(+) enrichment	TRUE	VAHTS	VAHTS Universal V6 RNA-seq Library Prep Kit for Illumina	150	30.8	NovaSeq 6000	A00151	HL7CHDSX3	HL7CHDSX3_lane04	F7	0.950945	0.504966	0.25795	46590740	32680283	195	1.11
lab11	D5_R1	500	PolyA(+) enrichment	TRUE	VAHTS	VAHTS Universal V6 RNA-seq Library Prep Kit for Illumina	150	23.2	NovaSeq 6000	A00151	HL7CHDSX3	HL7CHDSX3_lane04	D5	0.951866	0.506106	0.27008	48226088	34777531	206	1.14
lab11	D5_R2	500	PolyA(+) enrichment	TRUE	VAHTS	VAHTS Universal V6 RNA-seq Library Prep Kit for Illumina	150	36.8	NovaSeq 6000	A00151	HL7CHDSX3	HL7CHDSX3_lane04	D5	0.951671	0.500711	0.27008	50831166	37256069	199	1.14
lab11	D5_R3	500	PolyA(+) enrichment	TRUE	VAHTS	VAHTS Universal V6 RNA-seq Library Prep Kit for Illumina	150	27.5	NovaSeq 6000	A00151	HL7CHDSX3	HL7CHDSX3_lane04	D5	0.951341	0.503938	0.2627	49045224	35630614	198	1.15
lab11	T1_R1	500	PolyA(+) enrichment	TRUE	VAHTS	VAHTS Universal V6 RNA-seq Library Prep Kit for Illumina	150	32.4	NovaSeq 6000	A00151	HL7CHDSX3	HL7CHDSX3_lane04	T1	0.950793	0.504788	0.25812	50483704	36164017	191	1.16
lab11	T1_R2	500	PolyA(+) enrichment	TRUE	VAHTS	VAHTS Universal V6 RNA-seq Library Prep Kit for Illumina	150	28.1	NovaSeq 6000	A00151	HL7CHDSX3	HL7CHDSX3_lane04	T1	0.94718	0.504663	0.24901	49538056	35170085	199	1.11
lab11	T1_R3	500	PolyA(+) enrichment	TRUE	VAHTS	VAHTS Universal V6 RNA-seq Library Prep Kit for Illumina	150	30.1	NovaSeq 6000	A00151	HL7CHDSX3	HL7CHDSX3_lane04	T1	0.945807	0.503773	0.2483	51062638	36398001	201	1.12
lab11	T2_R1	500	PolyA(+) enrichment	TRUE	VAHTS	VAHTS Universal V6 RNA-seq Library Prep Kit for Illumina	150	27.9	NovaSeq 6000	A00151	HL7CHDSX3	HL7CHDSX3_lane04	T2	0.947014	0.504364	0.2437	47560844	33856773	202	1.11
lab11	T2_R2	500	PolyA(+) enrichment	TRUE	VAHTS	VAHTS Universal V6 RNA-seq Library Prep Kit for Illumina	150	35.3	NovaSeq 6000	A00151	HL7CHDSX3	HL7CHDSX3_lane04	T2	0.945922	0.502987	0.24831	49217262	35190313	203	1.12
lab11	T2_R3	500	PolyA(+) enrichment	TRUE	VAHTS	VAHTS Universal V6 RNA-seq Library Prep Kit for Illumina	150	30.5	NovaSeq 6000	A00151	HL7CHDSX3	HL7CHDSX3_lane04	T2	0.946903	0.504141	0.24678	48923508	34752934	203	1.12
lab11	D6_R1	500	PolyA(+) enrichment	TRUE	VAHTS	VAHTS Universal V6 RNA-seq Library Prep Kit for Illumina	150	30.9	NovaSeq 6000	A00151	HL7CHDSX3	HL7CHDSX3_lane04	D6	0.947394	0.504118	0.24603	47749420	33952033	204	1.11
lab11	D6_R2	500	PolyA(+) enrichment	TRUE	VAHTS	VAHTS Universal V6 RNA-seq Library Prep Kit for Illumina	150	31.1	NovaSeq 6000	A00151	HL7CHDSX3	HL7CHDSX3_lane04	D6	0.945777	0.504981	0.24359	47550944	33950179	203	1.1
lab11	D6_R3	500	PolyA(+) enrichment	TRUE	VAHTS	VAHTS Universal V6 RNA-seq Library Prep Kit for Illumina	150	30.2	NovaSeq 6000	A00151	HL7CHDSX3	HL7CHDSX3_lane04	D6	0.945428	0.505759	0.24828	49916966	35681876	205	1.13
lab13	MAQC_A_R1	1000	PolyA(+) enrichment	FALSE	Vazyme	VAHTS Universal V6 RNA-seq Library Prep Kit for Illumina	150	36.2	NovaSeq 6000	A00511	HJCLHDSX3	HJCLHDSX3_lane02	MAQC_A	0.911285	0.486758	0.14275	81278566	63917807	506	1.22
lab13	MAQC_A_R2	1000	PolyA(+) enrichment	FALSE	Vazyme	VAHTS Universal V6 RNA-seq Library Prep Kit for Illumina	150	28	NovaSeq 6000	A00511	HJCLHDSX3	HJCLHDSX3_lane02	MAQC_A	0.905425	0.49024	0.13705	92411992	72590540	509	1.19
lab13	MAQC_A_R3	1000	PolyA(+) enrichment	FALSE	Vazyme	VAHTS Universal V6 RNA-seq Library Prep Kit for Illumina	150	33.8	NovaSeq 6000	A00511	HJCLHDSX3	HJCLHDSX3_lane02	MAQC_A	0.910509	0.488306	0.13968	79260798	62358741	495	1.18
lab13	MAQC_B_R1	1000	PolyA(+) enrichment	FALSE	Vazyme	VAHTS Universal V6 RNA-seq Library Prep Kit for Illumina	150	18.4	NovaSeq 6000	A00511	HJCLHDSX3	HJCLHDSX3_lane02	MAQC_B	0.910776	0.483518	0.15784	89649826	70997389	361	1.3
lab13	MAQC_B_R2	1000	PolyA(+) enrichment	FALSE	Vazyme	VAHTS Universal V6 RNA-seq Library Prep Kit for Illumina	150	14.5	NovaSeq 6000	A00511	HJCLHDSX3	HJCLHDSX3_lane02	MAQC_B	0.91334	0.476517	0.14277	71193316	56539916	358	1.3
lab13	MAQC_B_R3	1000	PolyA(+) enrichment	FALSE	Vazyme	VAHTS Universal V6 RNA-seq Library Prep Kit for Illumina	150	17.7	NovaSeq 6000	A00511	HJCLHDSX3	HJCLHDSX3_lane02	MAQC_B	0.907361	0.482725	0.14485	88700590	70247878	359	1.31
lab13	M8_R1	1000	PolyA(+) enrichment	FALSE	VAHTS	VAHTS Universal V6 RNA-seq Library Prep Kit for Illumina	150	13.6	NovaSeq 6000	A00511	HJCLHDSX3	HJCLHDSX3_lane02	M8	0.910722	0.482671	0.14817	81013186	61590518	485	1.13
lab13	M8_R2	1000	PolyA(+) enrichment	FALSE	VAHTS	VAHTS Universal V6 RNA-seq Library Prep Kit for Illumina	150	20.6	NovaSeq 6000	A00511	HJCLHDSX3	HJCLHDSX3_lane02	M8	0.916856	0.486738	0.16373	86385558	65818367	506	1.14
lab13	M8_R3	1000	PolyA(+) enrichment	FALSE	VAHTS	VAHTS Universal V6 RNA-seq Library Prep Kit for Illumina	150	21.8	NovaSeq 6000	A00511	HJCLHDSX3	HJCLHDSX3_lane02	M8	0.914186	0.487902	0.14821	77355438	58751181	498	1.16
lab13	F7_R1	1000	PolyA(+) enrichment	FALSE	VAHTS	VAHTS Universal V6 RNA-seq Library Prep Kit for Illumina	150	20.2	NovaSeq 6000	A00511	HJCLHDSX3	HJCLHDSX3_lane02	F7	0.910458	0.488249	0.14053	74003870	56083355	528	1.15
lab13	F7_R2	1000	PolyA(+) enrichment	FALSE	VAHTS	VAHTS Universal V6 RNA-seq Library Prep Kit for Illumina	150	17.8	NovaSeq 6000	A00511	HJCLHDSX3	HJCLHDSX3_lane02	F7	0.918389	0.486549	0.16359	81864026	62299845	518	1.17
lab13	F7_R3	1000	PolyA(+) enrichment	FALSE	VAHTS	VAHTS Universal V6 RNA-seq Library Prep Kit for Illumina	150	20.6	NovaSeq 6000	A00511	HJCLHDSX3	HJCLHDSX3_lane02	F7	0.921918	0.487585	0.17636	86563862	65633240	523	1.14
lab13	D5_R1	1000	PolyA(+) enrichment	FALSE	VAHTS	VAHTS Universal V6 RNA-seq Library Prep Kit for Illumina	150	22	NovaSeq 6000	A00511	HJCLHDSX3	HJCLHDSX3_lane02	D5	0.916554	0.480785	0.15638	79839498	62321444	549	1.16
lab13	D5_R2	1000	PolyA(+) enrichment	FALSE	VAHTS	VAHTS Universal V6 RNA-seq Library Prep Kit for Illumina	150	17.4	NovaSeq 6000	A00511	HJCLHDSX3	HJCLHDSX3_lane02	D5	0.912712	0.478924	0.15933	86145574	67073955	538	1.14
lab13	D5_R3	1000	PolyA(+) enrichment	FALSE	VAHTS	VAHTS Universal V6 RNA-seq Library Prep Kit for Illumina	150	19.8	NovaSeq 6000	A00511	HJCLHDSX3	HJCLHDSX3_lane02	D5	0.911893	0.483447	0.15619	89701708	69859920	563	1.16
lab13	T1_R1	1000	PolyA(+) enrichment	FALSE	VAHTS	VAHTS Universal V6 RNA-seq Library Prep Kit for Illumina	150	29.8	NovaSeq 6000	A00511	HJCLHDSX3	HJCLHDSX3_lane02	T1	0.911675	0.484638	0.15469	93291446	70775579	515	1.15
lab13	T1_R2	1000	PolyA(+) enrichment	FALSE	VAHTS	VAHTS Universal V6 RNA-seq Library Prep Kit for Illumina	150	18.9	NovaSeq 6000	A00511	HJCLHDSX3	HJCLHDSX3_lane02	T1	0.919068	0.4857	0.16147	83862722	63926349	493	1.15
lab13	T1_R3	1000	PolyA(+) enrichment	FALSE	VAHTS	VAHTS Universal V6 RNA-seq Library Prep Kit for Illumina	150	16.3	NovaSeq 6000	A00511	HJCLHDSX3	HJCLHDSX3_lane02	T1	0.915954	0.482709	0.15405	80916680	61741768	484	1.15
lab13	T2_R1	1000	PolyA(+) enrichment	FALSE	VAHTS	VAHTS Universal V6 RNA-seq Library Prep Kit for Illumina	150	18.7	NovaSeq 6000	A00511	HJCLHDSX3	HJCLHDSX3_lane02	T2	0.908723	0.482366	0.14029	84157696	64084893	494	1.18
lab13	T2_R2	1000	PolyA(+) enrichment	FALSE	VAHTS	VAHTS Universal V6 RNA-seq Library Prep Kit for Illumina	150	24.2	NovaSeq 6000	A00511	HJCLHDSX3	HJCLHDSX3_lane02	T2	0.918971	0.489164	0.16439	87201388	66524036	522	1.16
lab13	T2_R3	1000	PolyA(+) enrichment	FALSE	VAHTS	VAHTS Universal V6 RNA-seq Library Prep Kit for Illumina	150	26	NovaSeq 6000	A00511	HJCLHDSX3	HJCLHDSX3_lane02	T2	0.912238	0.484492	0.14075	80601782	61466743	503	1.16
lab13	D6_R1	1000	PolyA(+) enrichment	FALSE	VAHTS	VAHTS Universal V6 RNA-seq Library Prep Kit for Illumina	150	22.2	NovaSeq 6000	A00511	HJCLHDSX3	HJCLHDSX3_lane02	D6	0.909512	0.484055	0.14238	84000326	63992068	508	1.18
lab13	D6_R2	1000	PolyA(+) enrichment	FALSE	VAHTS	VAHTS Universal V6 RNA-seq Library Prep Kit for Illumina	150	21.6	NovaSeq 6000	A00511	HJCLHDSX3	HJCLHDSX3_lane02	D6	0.908671	0.486972	0.14251	87092042	66372687	518	1.2
lab13	D6_R3	1000	PolyA(+) enrichment	FALSE	VAHTS	VAHTS Universal V6 RNA-seq Library Prep Kit for Illumina	150	23.6	NovaSeq 6000	A00511	HJCLHDSX3	HJCLHDSX3_lane02	D6	0.907795	0.487354	0.13446	76946672	58187540	510	1.19
lab14	MAQC_A_R1	1000	PolyA(+) enrichment	FALSE	Nanodigmbio	NadPrep DNA Library Preparation Module (for MGI)	100	78	DNBSEQ-T7	E10005	E100054212	E100054212_lane01	MAQC_A	0.949185	0.492651	0.11455	176179466	130387226	220	1.25
lab14	MAQC_A_R2	1000	PolyA(+) enrichment	FALSE	Nanodigmbio	NadPrep DNA Library Preparation Module (for MGI)	100	77	DNBSEQ-T7	E10005	E100054212	E100054212_lane01	MAQC_A	0.946872	0.490933	0.11186	178041414	137212512	232	1.26
lab14	MAQC_A_R3	1000	PolyA(+) enrichment	FALSE	Nanodigmbio	NadPrep DNA Library Preparation Module (for MGI)	100	78.2	DNBSEQ-T7	E10005	E100054212	E100054212_lane01	MAQC_A	0.9502	0.488524	0.1163	191454132	147362732	222	1.26
lab14	MAQC_B_R1	1000	PolyA(+) enrichment	FALSE	Nanodigmbio	NadPrep DNA Library Preparation Module (for MGI)	100	47.6	DNBSEQ-T7	E10005	E100054212	E100054212_lane01	MAQC_B	0.951574	0.486216	0.10709	164951502	124860892	183	1.26
lab14	MAQC_B_R2	1000	PolyA(+) enrichment	FALSE	Nanodigmbio	NadPrep DNA Library Preparation Module (for MGI)	100	44	DNBSEQ-T7	E10005	E100054212	E100054212_lane01	MAQC_B	0.951681	0.482573	0.09949	162521340	123035820	191	1.28
lab14	MAQC_B_R3	1000	PolyA(+) enrichment	FALSE	Nanodigmbio	NadPrep DNA Library Preparation Module (for MGI)	100	36.2	DNBSEQ-T7	E10005	E100054212	E100054212_lane01	MAQC_B	0.948608	0.484791	0.0962	142004666	107680358	186	1.28
lab14	M8_R1	1000	PolyA(+) enrichment	FALSE	Nanodigmbio	NadPrep DNA Library Preparation Module (for MGI)	100	51.2	DNBSEQ-T7	E10005	E100054212	E100054212_lane01	M8	0.952683	0.484645	0.11861	183405768	131013302	216	1.18
lab14	M8_R2	1000	PolyA(+) enrichment	FALSE	Nanodigmbio	NadPrep DNA Library Preparation Module (for MGI)	100	52.4	DNBSEQ-T7	E10005	E100054212	E100054212_lane01	M8	0.946006	0.485823	0.10314	164011590	116915644	227	1.17
lab14	M8_R3	1000	PolyA(+) enrichment	FALSE	Nanodigmbio	NadPrep DNA Library Preparation Module (for MGI)	100	74.4	DNBSEQ-T7	E10005	E100054212	E100054212_lane01	M8	0.948787	0.48722	0.10968	178381624	128030540	223	1.16
lab14	F7_R1	1000	PolyA(+) enrichment	FALSE	Nanodigmbio	NadPrep DNA Library Preparation Module (for MGI)	100	55.4	DNBSEQ-T7	E10005	E100054212	E100054212_lane01	F7	0.947106	0.485868	0.11366	158956116	113295922	228	1.18
lab14	F7_R2	1000	PolyA(+) enrichment	FALSE	Nanodigmbio	NadPrep DNA Library Preparation Module (for MGI)	100	50	DNBSEQ-T7	E10005	E100054212	E100054212_lane01	F7	0.949288	0.484942	0.12371	183235626	130484098	224	1.17
lab14	F7_R3	1000	PolyA(+) enrichment	FALSE	Nanodigmbio	NadPrep DNA Library Preparation Module (for MGI)	100	50	DNBSEQ-T7	E10005	E100054212	E100054212_lane01	F7	0.950226	0.488387	0.11026	149696004	105287516	224	1.2
lab14	D5_R1	1000	PolyA(+) enrichment	FALSE	Nanodigmbio	NadPrep DNA Library Preparation Module (for MGI)	100	60.6	DNBSEQ-T7	E10005	E100054212	E100054212_lane01	D5	0.94622	0.48596	0.12485	180102032	132329986	230	1.22
lab14	D5_R2	1000	PolyA(+) enrichment	FALSE	Nanodigmbio	NadPrep DNA Library Preparation Module (for MGI)	100	50.4	DNBSEQ-T7	E10005	E100054212	E100054212_lane01	D5	0.952962	0.490887	0.1329	162859080	106991750	205	1.17
lab14	D5_R3	1000	PolyA(+) enrichment	FALSE	Nanodigmbio	NadPrep DNA Library Preparation Module (for MGI)	100	51.6	DNBSEQ-T7	E10005	E100054212	E100054212_lane01	D5	0.948023	0.488302	0.11785	152551750	104369880	211	1.22
lab14	T1_R1	1000	PolyA(+) enrichment	FALSE	Nanodigmbio	NadPrep DNA Library Preparation Module (for MGI)	100	56.4	DNBSEQ-T7	E10005	E100054212	E100054212_lane01	T1	0.949717	0.485786	0.11097	176665224	119043076	211	1.18
lab14	T1_R2	1000	PolyA(+) enrichment	FALSE	Nanodigmbio	NadPrep DNA Library Preparation Module (for MGI)	100	59	DNBSEQ-T7	E10005	E100054212	E100054212_lane01	T1	0.948305	0.484688	0.10204	162121890	112075100	212	1.2
lab14	T1_R3	1000	PolyA(+) enrichment	FALSE	Nanodigmbio	NadPrep DNA Library Preparation Module (for MGI)	100	59.4	DNBSEQ-T7	E10005	E100054212	E100054212_lane01	T1	0.946734	0.486785	0.11402	194731212	139400312	216	1.18
lab14	T2_R1	1000	PolyA(+) enrichment	FALSE	Nanodigmbio	NadPrep DNA Library Preparation Module (for MGI)	100	38.6	DNBSEQ-T7	E10005	E100054212	E100054212_lane01	T2	0.947151	0.485041	0.10769	166467000	120157188	219	1.19
lab14	T2_R2	1000	PolyA(+) enrichment	FALSE	Nanodigmbio	NadPrep DNA Library Preparation Module (for MGI)	100	57	DNBSEQ-T7	E10005	E100054212	E100054212_lane01	T2	0.941661	0.485402	0.11015	177132312	127769684	217	1.18
lab14	T2_R3	1000	PolyA(+) enrichment	FALSE	Nanodigmbio	NadPrep DNA Library Preparation Module (for MGI)	100	46	DNBSEQ-T7	E10005	E100054212	E100054212_lane01	T2	0.955448	0.485141	0.10655	152044100	109823014	214	1.19
lab14	D6_R1	1000	PolyA(+) enrichment	FALSE	Nanodigmbio	NadPrep DNA Library Preparation Module (for MGI)	100	44.4	DNBSEQ-T7	E10005	E100054212	E100054212_lane01	D6	0.95296	0.48793	0.12177	187599452	135747692	213	1.19
lab14	D6_R2	1000	PolyA(+) enrichment	FALSE	Nanodigmbio	NadPrep DNA Library Preparation Module (for MGI)	100	45	DNBSEQ-T7	E10005	E100054212	E100054212_lane01	D6	0.952447	0.487743	0.11596	171578658	124666812	216	1.16
lab14	D6_R3	1000	PolyA(+) enrichment	FALSE	Nanodigmbio	NadPrep DNA Library Preparation Module (for MGI)	100	59	DNBSEQ-T7	E10005	E100054212	E100054212_lane01	D6	0.951134	0.488095	0.1102	162757538	117243690	219	1.18
lab16	MAQC_A_R1	1000	PolyA(+) enrichment	FALSE	roche	KAPA HyperPlus Library Kit	150	51.22	NovaSeq 6000		HKMGKDRXY	HKMGKDRXY_lane01	MAQC_A	0.937169	0.529727	0.09635	107414042	82845612	1260	1.05
lab16	MAQC_A_R2	1000	PolyA(+) enrichment	FALSE	roche	KAPA HyperPlus Library Kit	150	64.24	NovaSeq 6000		HKMGKDRXY	HKMGKDRXY_lane01	MAQC_A	0.937144	0.52986	0.10953	117801370	91093181	1297	1.06
lab16	MAQC_A_R3	1000	PolyA(+) enrichment	FALSE	roche	KAPA HyperPlus Library Kit	150	44.19	NovaSeq 6000		HKMGKDRXY	HKMGKDRXY_lane01	MAQC_A	0.937876	0.528838	0.10569	140810826	108605556	1295	1.06
lab16	MAQC_B_R1	1000	PolyA(+) enrichment	FALSE	roche	KAPA HyperPlus Library Kit	150	51.54	NovaSeq 6000		HKMGKDRXY	HKMGKDRXY_lane01	MAQC_B	0.933206	0.528385	0.11806	167858682	129557229	1345	1
lab16	MAQC_B_R2	1000	PolyA(+) enrichment	FALSE	roche	KAPA HyperPlus Library Kit	150	54.9	NovaSeq 6000		HKMGKDRXY	HKMGKDRXY_lane01	MAQC_B	0.941377	0.530734	0.10564	139927430	107998451	1323	1
lab16	MAQC_B_R3	1000	PolyA(+) enrichment	FALSE	roche	KAPA HyperPlus Library Kit	150	47.5	NovaSeq 6000		HKMGKDRXY	HKMGKDRXY_lane01	MAQC_B	0.939763	0.528842	0.10652	132134872	101981800	1318	1.01
lab16	M8_R1	1000	PolyA(+) enrichment	FALSE	Roche	KAPA HyperPlus Library Kit	150	85.07	NovaSeq 6000		HKMGKDRXY	HKMGKDRXY_lane01	M8	0.936513	0.527619	0.11894	120408326	91548457	1258	1.04
lab16	M8_R2	1000	PolyA(+) enrichment	FALSE	Roche	KAPA HyperPlus Library Kit	150	118.53	NovaSeq 6000		HKMGKDRXY	HKMGKDRXY_lane01	M8	0.935285	0.52802	0.13381	129234536	96535897	1246	1.04
lab16	M8_R3	1000	PolyA(+) enrichment	FALSE	Roche	KAPA HyperPlus Library Kit	150	63.43	NovaSeq 6000		HKMGKDRXY	HKMGKDRXY_lane01	M8	0.938079	0.526762	0.13928	152796276	115067941	1216	1.01
lab16	F7_R1	1000	PolyA(+) enrichment	FALSE	Roche	KAPA HyperPlus Library Kit	150	78.6	NovaSeq 6000		HKMGKDRXY	HKMGKDRXY_lane01	F7	0.937134	0.526741	0.124	135501692	102277318	1206	1.03
lab16	F7_R2	1000	PolyA(+) enrichment	FALSE	Roche	KAPA HyperPlus Library Kit	150	157.66	NovaSeq 6000		HKMGKDRXY	HKMGKDRXY_lane01	F7	0.936219	0.526236	0.14139	119869660	91619872	1519	1.01
lab16	F7_R3	1000	PolyA(+) enrichment	FALSE	Roche	KAPA HyperPlus Library Kit	150	66.4	NovaSeq 6000		HKMGKDRXY	HKMGKDRXY_lane01	F7	0.934844	0.523864	0.11245	117903760	89381930	1417	1.05
lab16	D5_R1	1000	PolyA(+) enrichment	FALSE	Roche	KAPA HyperPlus Library Kit	150	96.5	NovaSeq 6000		HKMGKDRXY	HKMGKDRXY_lane01	D5	0.929674	0.524939	0.10924	112592318	86074542	1433	1.01
lab16	D5_R2	1000	PolyA(+) enrichment	FALSE	Roche	KAPA HyperPlus Library Kit	150	90.07	NovaSeq 6000		HKMGKDRXY	HKMGKDRXY_lane01	D5	0.936817	0.525821	0.11579	115066776	87712169	1393	1.03
lab16	D5_R3	1000	PolyA(+) enrichment	FALSE	Roche	KAPA HyperPlus Library Kit	150	81.5	NovaSeq 6000		HKMGKDRXY	HKMGKDRXY_lane01	D5	0.936451	0.523697	0.10825	99739714	76230662	1460	1.04
lab16	T1_R1	1000	PolyA(+) enrichment	FALSE	Roche	KAPA HyperPlus Library Kit	150	71.68	NovaSeq 6000		HKMGKDRXY	HKMGKDRXY_lane01	T1	0.933006	0.526997	0.11855	130211020	97834709	1273	1.05
lab16	T1_R2	1000	PolyA(+) enrichment	FALSE	Roche	KAPA HyperPlus Library Kit	150	78.34	NovaSeq 6000		HKMGKDRXY	HKMGKDRXY_lane01	T1	0.934007	0.528084	0.11894	126644214	94349648	1257	1.03
lab16	T1_R3	1000	PolyA(+) enrichment	FALSE	Roche	KAPA HyperPlus Library Kit	150	122.25	NovaSeq 6000		HKMGKDRXY	HKMGKDRXY_lane01	T1	0.936801	0.52849	0.12211	130378438	99366513	1274	1.02
lab16	T2_R1	1000	PolyA(+) enrichment	FALSE	Roche	KAPA HyperPlus Library Kit	150	66.21	NovaSeq 6000		HKMGKDRXY	HKMGKDRXY_lane01	T2	0.937555	0.528331	0.11393	114963936	86831982	1365	1.04
lab16	T2_R2	1000	PolyA(+) enrichment	FALSE	Roche	KAPA HyperPlus Library Kit	150	108.78	NovaSeq 6000		HKMGKDRXY	HKMGKDRXY_lane01	T2	0.937287	0.52932	0.10342	78295448	59537567	1286	1.05
lab16	T2_R3	1000	PolyA(+) enrichment	FALSE	Roche	KAPA HyperPlus Library Kit	150	81.88	NovaSeq 6000		HKMGKDRXY	HKMGKDRXY_lane01	T2	0.935246	0.527574	0.10322	74884072	56745756	1340	1.05
lab16	D6_R1	1000	PolyA(+) enrichment	FALSE	Roche	KAPA HyperPlus Library Kit	150	54.59	NovaSeq 6000		HKMGKDRXY	HKMGKDRXY_lane01	D6	0.934231	0.528146	0.10582	78841212	59621365	1410	1.08
lab16	D6_R2	1000	PolyA(+) enrichment	FALSE	Roche	KAPA HyperPlus Library Kit	150	81.93	NovaSeq 6000		HKMGKDRXY	HKMGKDRXY_lane01	D6	0.936073	0.526726	0.10232	78463508	59828020	1377	1.06
lab16	D6_R3	1000	PolyA(+) enrichment	FALSE	Roche	KAPA HyperPlus Library Kit	150	108	NovaSeq 6000		HKMGKDRXY	HKMGKDRXY_lane01	D6	0.935613	0.527724	0.09767	76629098	58097909	1260	1.06
lab17	MAQC_A_R1	1000	rRNA depletion	FALSE	Vazyme	VAHTS Universal V8 RNA-seq Library Prep Kit for Illumina	150	59.6	NextSeq CN500	TPNB500305	H7LM5AFXY	H7LM5AFXY_lane01	MAQC_A	0.893088	0.491737	0.15327	96565710	37166898	165	1.18
lab17	MAQC_A_R2	1000	rRNA depletion	FALSE	Vazyme	VAHTS Universal V8 RNA-seq Library Prep Kit for Illumina	150	59	NextSeq CN500	TPNB500305	H7LM5AFXY	H7LM5AFXY_lane01	MAQC_A	0.892453	0.491809	0.12879	77363834	29923360	171	1.14
lab17	MAQC_A_R3	1000	rRNA depletion	FALSE	Vazyme	VAHTS Universal V8 RNA-seq Library Prep Kit for Illumina	150	58.6	NextSeq CN500	TPNB500305	H7LM5AFXY	H7LM5AFXY_lane01	MAQC_A	0.889041	0.488299	0.1381	83658492	32141312	174	1.14
lab17	MAQC_B_R1	1000	rRNA depletion	FALSE	Vazyme	VAHTS Universal V8 RNA-seq Library Prep Kit for Illumina	150	66.4	NextSeq CN500	TPNB500305	H7LM5AFXY	H7LM5AFXY_lane01	MAQC_B	0.892319	0.487516	0.1497	74302692	28070436	163	1.05
lab17	MAQC_B_R2	1000	rRNA depletion	FALSE	Vazyme	VAHTS Universal V8 RNA-seq Library Prep Kit for Illumina	150	60.6	NextSeq CN500	TPNB500305	HCVWVAFXY	HCVWVAFXY_lane01	MAQC_B	0.892747	0.487227	0.15837	95312164	36190746	163	1.04
lab17	MAQC_B_R3	1000	rRNA depletion	FALSE	Vazyme	VAHTS Universal V8 RNA-seq Library Prep Kit for Illumina	150	57.6	NextSeq CN500	TPNB500305	HCVWVAFXY	HCVWVAFXY_lane01	MAQC_B	0.890303	0.487026	0.1389	76574334	29369280	163	1.01
lab17	M8_R1	1000	rRNA depletion	FALSE	VAHTS	VAHTS Universal V8 RNA-seq Library Prep Kit for Illumina	150	60	NextSeq CN500	TPNB500305	HCVWVAFXY	HCVWVAFXY_lane01	M8	0.892943	0.496481	0.15468	78779278	26439844	172	1.07
lab17	M8_R2	1000	rRNA depletion	FALSE	VAHTS	VAHTS Universal V8 RNA-seq Library Prep Kit for Illumina	150	51.8	NextSeq CN500	TPNB500305	HCVWVAFXY	HCVWVAFXY_lane01	M8	0.889186	0.498613	0.15354	76361186	26299114	174	1.12
lab17	M8_R3	1000	rRNA depletion	FALSE	VAHTS	VAHTS Universal V8 RNA-seq Library Prep Kit for Illumina	150	52	NextSeq CN500	TPNB500305	H2TJMAFXY	H2TJMAFXY_lane01	M8	0.892715	0.501141	0.16109	82543550	27516234	164	1.07
lab17	F7_R1	1000	rRNA depletion	FALSE	VAHTS	VAHTS Universal V8 RNA-seq Library Prep Kit for Illumina	150	49.4	NextSeq CN500	TPNB500305	H2TJMAFXY	H2TJMAFXY_lane01	F7	0.892731	0.509532	0.17245	93013270	31481090	168	1.08
lab17	F7_R2	1000	rRNA depletion	FALSE	VAHTS	VAHTS Universal V8 RNA-seq Library Prep Kit for Illumina	150	48	NextSeq CN500	TPNB500305	H2TJMAFXY	H2TJMAFXY_lane01	F7	0.891476	0.508903	0.16732	75295438	25474714	174	1.06
lab17	F7_R3	1000	rRNA depletion	FALSE	VAHTS	VAHTS Universal V8 RNA-seq Library Prep Kit for Illumina	150	51.6	NextSeq CN500	TPNB500305	H2TJMAFXY	H2TJMAFXY_lane01	F7	0.89371	0.504477	0.16954	77031326	26464222	168	1.07
lab17	D5_R1	1000	rRNA depletion	FALSE	VAHTS	VAHTS Universal V8 RNA-seq Library Prep Kit for Illumina	150	65.4	NextSeq CN500	TPNB500305	H2TJMAFXY	H2TJMAFXY_lane01	D5	0.889969	0.489093	0.14835	77256738	27835090	179	1.09
lab17	D5_R2	1000	rRNA depletion	FALSE	VAHTS	VAHTS Universal V8 RNA-seq Library Prep Kit for Illumina	150	59.2	NextSeq CN500	TPNB500305	H2TJMAFXY	H2TJMAFXY_lane01	D5	0.889474	0.489177	0.14823	77675318	28104654	176	1.11
lab17	D5_R3	1000	rRNA depletion	FALSE	VAHTS	VAHTS Universal V8 RNA-seq Library Prep Kit for Illumina	150	78.6	NextSeq CN500	TPNB500305	H2TJMAFXY	H2TJMAFXY_lane01	D5	0.891602	0.490205	0.16679	75990002	27774238	173	1.09
lab17	T1_R1	1000	rRNA depletion	FALSE	VAHTS	VAHTS Universal V8 RNA-seq Library Prep Kit for Illumina	150	71.4	NextSeq CN500	TPNB500305	H2TJMAFXY	H2TJMAFXY_lane01	T1	0.879436	0.48267	0.12604	73817900	25045962	171	1.08
lab17	T1_R2	1000	rRNA depletion	FALSE	VAHTS	VAHTS Universal V8 RNA-seq Library Prep Kit for Illumina	150	70.6	NextSeq CN500	TPNB500305	HFYMJAFXY	H2TJMAFXY_lane01	T1	0.888962	0.482308	0.14834	77919502	26381858	177	1.08
lab17	T1_R3	1000	rRNA depletion	FALSE	VAHTS	VAHTS Universal V8 RNA-seq Library Prep Kit for Illumina	150	70	NextSeq CN500	TPNB500305	H2TJMAFXY	H2TJMAFXY_lane01	T1	0.889731	0.475236	0.15043	77890380	26426032	183	1.07
lab17	T2_R1	1000	rRNA depletion	FALSE	VAHTS	VAHTS Universal V8 RNA-seq Library Prep Kit for Illumina	150	63.8	NextSeq CN500	TPNB500305	H2TJMAFXY	H2TJMAFXY_lane01	T2	0.889561	0.498193	0.15796	80106140	27498682	174	1.1
lab17	T2_R2	1000	rRNA depletion	FALSE	VAHTS	VAHTS Universal V8 RNA-seq Library Prep Kit for Illumina	150	61.2	NextSeq CN500	TPNB500305	H2TJMAFXY	H2TJMAFXY_lane01	T2	0.889024	0.493223	0.15603	86472868	29427572	175	1.09
lab17	T2_R3	1000	rRNA depletion	FALSE	VAHTS	VAHTS Universal V8 RNA-seq Library Prep Kit for Illumina	150	65.6	NextSeq CN500	TPNB500305	H2TJMAFXY	H2TJMAFXY_lane01	T2	0.890809	0.49253	0.15984	82484976	28088526	173	1.1
lab17	D6_R1	1000	rRNA depletion	FALSE	VAHTS	VAHTS Universal V8 RNA-seq Library Prep Kit for Illumina	150	51	NextSeq CN500	TPNB500305	H2TJMAFXY	H2TJMAFXY_lane01	D6	0.891727	0.493354	0.15704	76033314	26222006	166	1.07
lab17	D6_R2	1000	rRNA depletion	FALSE	VAHTS	VAHTS Universal V8 RNA-seq Library Prep Kit for Illumina	150	76	NextSeq CN500	TPNB500305	H2TJMAFXY	H2TJMAFXY_lane01	D6	0.888864	0.489856	0.16494	75865146	26169860	183	1.08
lab17	D6_R3	1000	rRNA depletion	FALSE	VAHTS	VAHTS Universal V8 RNA-seq Library Prep Kit for Illumina	150	72.4	NextSeq CN500	TPNB500305	H2TJMAFXY	H2TJMAFXY_lane01	D6	0.890731	0.488737	0.16386	75411632	26034100	178	1.1
lab20	MAQC_A_R1	1000	PolyA(+) enrichment	FALSE	Vazyme	VAHTS Universal V8 RNA-seq Library Prep Kit for Illumina	150		NovaSeq 6000	A00301	HLFH5DSX3	HLFH5DSX3_lane03	MAQC_A	0.922947	0.490534	0.20326	52081390	39098206	414	1.15
lab20	MAQC_A_R2	1000	PolyA(+) enrichment	FALSE	Vazyme	VAHTS Universal V8 RNA-seq Library Prep Kit for Illumina	150		NovaSeq 6000	A00301	HLFH5DSX3	HLFH5DSX3_lane03	MAQC_A	0.920829	0.489147	0.19119	51772810	39164004	424	1.16
lab20	MAQC_A_R3	1000	PolyA(+) enrichment	FALSE	Vazyme	VAHTS Universal V8 RNA-seq Library Prep Kit for Illumina	150		NovaSeq 6000	A00301	HLFH5DSX3	HLFH5DSX3_lane03	MAQC_A	0.917005	0.488176	0.18414	50317398	37941470	428	1.2
lab20	MAQC_B_R1	1000	PolyA(+) enrichment	FALSE	Vazyme	VAHTS Universal V8 RNA-seq Library Prep Kit for Illumina	150		NovaSeq 6000	A00301	HLFH5DSX3	HLFH5DSX3_lane03	MAQC_B	0.915792	0.480457	0.19142	50291262	38221734	336	1.31
lab20	MAQC_B_R2	1000	PolyA(+) enrichment	FALSE	Vazyme	VAHTS Universal V8 RNA-seq Library Prep Kit for Illumina	150		NovaSeq 6000	A00301	HLFH5DSX3	HLFH5DSX3_lane03	MAQC_B	0.922804	0.479819	0.20026	47270498	36251255	324	1.28
lab20	MAQC_B_R3	1000	PolyA(+) enrichment	FALSE	Vazyme	VAHTS Universal V8 RNA-seq Library Prep Kit for Illumina	150		NovaSeq 6000	A00301	HLFH5DSX3	HLFH5DSX3_lane03	MAQC_B	0.915502	0.479904	0.19239	50612652	38840326	328	1.29
lab20	M8_R1	1000	PolyA(+) enrichment	FALSE	VAHTS	VAHTS Universal V8 RNA-seq Library Prep Kit for Illumina	150		NovaSeq 6000	A00301	HLFH5DSX3	HLFH5DSX3_lane03	M8	0.915456	0.485036	0.17519	46683898	33501647	417	1.13
lab20	M8_R2	1000	PolyA(+) enrichment	FALSE	VAHTS	VAHTS Universal V8 RNA-seq Library Prep Kit for Illumina	150		NovaSeq 6000	A00301	HLFH5DSX3	HLFH5DSX3_lane03	M8	0.925213	0.485214	0.20921	49175726	35709964	409	1.16
lab20	M8_R3	1000	PolyA(+) enrichment	FALSE	VAHTS	VAHTS Universal V8 RNA-seq Library Prep Kit for Illumina	150		NovaSeq 6000	A00301	HLFH5DSX3	HLFH5DSX3_lane03	M8	0.923761	0.485526	0.1988	47458802	33996413	417	1.12
lab20	F7_R1	1000	PolyA(+) enrichment	FALSE	VAHTS	VAHTS Universal V8 RNA-seq Library Prep Kit for Illumina	150		NovaSeq 6000	A00301	HLFH5DSX3	HLFH5DSX3_lane03	F7	0.926061	0.486756	0.20926	47964140	34543010	428	1.09
lab20	F7_R2	1000	PolyA(+) enrichment	FALSE	VAHTS	VAHTS Universal V8 RNA-seq Library Prep Kit for Illumina	150		NovaSeq 6000	A00301	HLFH5DSX3	HLFH5DSX3_lane03	F7	0.924193	0.486605	0.20881	49686542	35657524	430	1.11
lab20	F7_R3	1000	PolyA(+) enrichment	FALSE	VAHTS	VAHTS Universal V8 RNA-seq Library Prep Kit for Illumina	150		NovaSeq 6000	A00301	HLFH5DSX3	HLFH5DSX3_lane03	F7	0.922934	0.48518	0.22474	56902090	41114505	425	1.11
lab20	D5_R1	1000	PolyA(+) enrichment	FALSE	VAHTS	VAHTS Universal V8 RNA-seq Library Prep Kit for Illumina	150		NovaSeq 6000	A00301	HLFH5DSX3	HLFH5DSX3_lane03	D5	0.923273	0.484978	0.19512	46547408	34413165	448	1.15
lab20	D5_R2	1000	PolyA(+) enrichment	FALSE	VAHTS	VAHTS Universal V8 RNA-seq Library Prep Kit for Illumina	150		NovaSeq 6000	A00301	HLFH5DSX3	HLFH5DSX3_lane03	D5	0.913631	0.485896	0.19225	52978856	39172422	449	1.15
lab20	D5_R3	1000	PolyA(+) enrichment	FALSE	VAHTS	VAHTS Universal V8 RNA-seq Library Prep Kit for Illumina	150		NovaSeq 6000	A00301	HLFH5DSX3	HLFH5DSX3_lane03	D5	0.919371	0.486164	0.1998	52203096	38607135	448	1.14
lab20	T1_R1	1000	PolyA(+) enrichment	FALSE	VAHTS	VAHTS Universal V8 RNA-seq Library Prep Kit for Illumina	150		NovaSeq 6000	A00301	HLFH5DSX3	HLFH5DSX3_lane03	T1	0.922156	0.486804	0.21272	55637760	40362437	398	1.14
lab20	T1_R2	1000	PolyA(+) enrichment	FALSE	VAHTS	VAHTS Universal V8 RNA-seq Library Prep Kit for Illumina	150		NovaSeq 6000	A00301	HLFH5DSX3	HLFH5DSX3_lane03	T1	0.915215	0.487293	0.17517	48304150	34519279	413	1.13
lab20	T1_R3	1000	PolyA(+) enrichment	FALSE	VAHTS	VAHTS Universal V8 RNA-seq Library Prep Kit for Illumina	150		NovaSeq 6000	A00301	HLFH5DSX3	HLFH5DSX3_lane03	T1	0.925377	0.485922	0.20855	50567070	36496815	416	1.15
lab20	T2_R1	1000	PolyA(+) enrichment	FALSE	VAHTS	VAHTS Universal V8 RNA-seq Library Prep Kit for Illumina	150		NovaSeq 6000	A00301	HLFH5DSX3	HLFH5DSX3_lane03	T2	0.915341	0.48593	0.18737	50630998	36330721	421	1.13
lab20	T2_R2	1000	PolyA(+) enrichment	FALSE	VAHTS	VAHTS Universal V8 RNA-seq Library Prep Kit for Illumina	150		NovaSeq 6000	A00301	HLFH5DSX3	HLFH5DSX3_lane03	T2	0.923557	0.485032	0.20324	49689746	35854565	421	1.15
lab20	T2_R3	1000	PolyA(+) enrichment	FALSE	VAHTS	VAHTS Universal V8 RNA-seq Library Prep Kit for Illumina	150		NovaSeq 6000	A00301	HLFH5DSX3	HLFH5DSX3_lane03	T2	0.925221	0.48571	0.21605	52976912	38169919	420	1.16
lab20	D6_R1	1000	PolyA(+) enrichment	FALSE	VAHTS	VAHTS Universal V8 RNA-seq Library Prep Kit for Illumina	150		NovaSeq 6000	A00301	HLFH5DSX3	HLFH5DSX3_lane03	D6	0.922789	0.485901	0.20188	50214676	36297901	427	1.16
lab20	D6_R2	1000	PolyA(+) enrichment	FALSE	VAHTS	VAHTS Universal V8 RNA-seq Library Prep Kit for Illumina	150		NovaSeq 6000	A00301	HLFH5DSX3	HLFH5DSX3_lane03	D6	0.923613	0.485579	0.20549	52076120	37557280	424	1.14
lab20	D6_R3	1000	PolyA(+) enrichment	FALSE	VAHTS	VAHTS Universal V8 RNA-seq Library Prep Kit for Illumina	150		NovaSeq 6000	A00301	HLFH5DSX3	HLFH5DSX3_lane03	D6	0.921838	0.486774	0.19937	50760316	36692637	417	1.15
lab21	MAQC_A_R1	200	PolyA(+) enrichment	TRUE	Yeasen	Hieff NGS Ultima Dual mode mRNA Library PrepKit for MGI	100	25.79	MGISEQ-2000		V350100971&V350094460	V350100971_lane01, V350100971_lane02, V350094460_lane04	MAQC_A	0.90893	0.495708	0.07496	80058752	60063140	368	1.22
lab21	MAQC_A_R2	200	PolyA(+) enrichment	TRUE	Yeasen	Hieff NGS Ultima Dual mode mRNA Library PrepKit for MGI	100	30.28	MGISEQ-2000		V350100971&V350094460	V350100971_lane01, V350100971_lane02, V350094460_lane04	MAQC_A	0.910186	0.496572	0.07471	80527326	59846564	377	1.21
lab21	MAQC_A_R3	200	PolyA(+) enrichment	TRUE	Yeasen	Hieff NGS Ultima Dual mode mRNA Library PrepKit for MGI	100	29.82	MGISEQ-2000		V350100971&V350094460	V350100971_lane01, V350100971_lane02, V350094460_lane04	MAQC_A	0.907615	0.496543	0.07679	82593310	62280606	367	1.23
lab21	MAQC_B_R1	200	PolyA(+) enrichment	TRUE	Yeasen	Hieff NGS Ultima Dual mode mRNA Library PrepKit for MGI	100	25.42	MGISEQ-2000		V350100971&V350094460	V350100971_lane01, V350100971_lane02, V350094460_lane04	MAQC_B	0.911138	0.492585	0.09263	88323046	67018758	283	1.22
lab21	MAQC_B_R2	200	PolyA(+) enrichment	TRUE	Yeasen	Hieff NGS Ultima Dual mode mRNA Library PrepKit for MGI	100	25.93	MGISEQ-2000		V350100971&V350094460	V350100971_lane01, V350100971_lane02, V350094460_lane04	MAQC_B	0.914423	0.494376	0.08346	66154106	50443544	286	1.23
lab21	MAQC_B_R3	200	PolyA(+) enrichment	TRUE	Yeasen	Hieff NGS Ultima Dual mode mRNA Library PrepKit for MGI	100	26.11	MGISEQ-2000		V350100971&V350094460	V350100971_lane01, V350100971_lane02, V350094460_lane04	MAQC_B	0.912323	0.490335	0.08781	66452906	50124366	276	1.23
lab21	M8_R1	200	PolyA(+) enrichment	TRUE	Yeasen	Hieff NGS Ultima Dual mode mRNA Library PrepKit for MGI	100	27.21	MGISEQ-2000		V350100971&V350094460	V350100971_lane01, V350100971_lane02, V350094460_lane04	M8	0.909517	0.496378	0.07325	71605530	50947190	354	1.17
lab21	M8_R2	200	PolyA(+) enrichment	TRUE	Yeasen	Hieff NGS Ultima Dual mode mRNA Library PrepKit for MGI	100	27.68	MGISEQ-2000		V350100971&V350094460	V350100971_lane01, V350100971_lane02, V350094460_lane04	M8	0.910286	0.497549	0.07208	66816834	48036410	370	1.15
lab21	M8_R3	200	PolyA(+) enrichment	TRUE	Yeasen	Hieff NGS Ultima Dual mode mRNA Library PrepKit for MGI	100	25.35	MGISEQ-2000		V350100971&V350094460	V350100971_lane01, V350100971_lane02, V350094460_lane04	M8	0.913773	0.495535	0.143	254872348	183181808	368	1.18
lab21	F7_R1	200	PolyA(+) enrichment	TRUE	Yeasen	Hieff NGS Ultima Dual mode mRNA Library PrepKit for MGI	100	19.09	MGISEQ-2000		V350100971&V350094460	V350100971_lane01, V350100971_lane02, V350094460_lane04	F7	0.916202	0.497072	0.10041	102519586	72904860	362	1.16
lab21	F7_R2	200	PolyA(+) enrichment	TRUE	Yeasen	Hieff NGS Ultima Dual mode mRNA Library PrepKit for MGI	100	23.92	MGISEQ-2000		V350100971&V350094460	V350100971_lane01, V350100971_lane02, V350094460_lane04	F7	0.91387	0.492107	0.09002	84404660	59950514	365	1.16
lab21	F7_R3	200	PolyA(+) enrichment	TRUE	Yeasen	Hieff NGS Ultima Dual mode mRNA Library PrepKit for MGI	100	25.61	MGISEQ-2000		V350100971&V350094460	V350100971_lane01, V350100971_lane02, V350094460_lane04	F7	0.910608	0.494908	0.08267	74849536	53429444	368	1.17
lab21	D5_R1	200	PolyA(+) enrichment	TRUE	Yeasen	Hieff NGS Ultima Dual mode mRNA Library PrepKit for MGI	100	22.77	MGISEQ-2000		V350100971&V350094460	V350100971_lane01, V350100971_lane02, V350094460_lane04	D5	0.911553	0.49583	0.09706	84277470	61248544	372	1.16
lab21	D5_R2	200	PolyA(+) enrichment	TRUE	Yeasen	Hieff NGS Ultima Dual mode mRNA Library PrepKit for MGI	100	25.39	MGISEQ-2000		V350100971&V350094460	V350100971_lane01, V350100971_lane02, V350094460_lane04	D5	0.906644	0.495233	0.08785	79381184	58031816	376	1.16
lab21	D5_R3	200	PolyA(+) enrichment	TRUE	Yeasen	Hieff NGS Ultima Dual mode mRNA Library PrepKit for MGI	100	23.88	MGISEQ-2000		V350100971&V350094460	V350100971_lane01, V350100971_lane02, V350094460_lane04	D5	0.912027	0.496326	0.08999	85368802	62238574	403	1.16
lab21	T1_R1	200	PolyA(+) enrichment	TRUE	Yeasen	Hieff NGS Ultima Dual mode mRNA Library PrepKit for MGI	100	28.42	MGISEQ-2000		V350100971&V350094460	V350100971_lane01, V350100971_lane02, V350094460_lane04	T1	0.911985	0.494613	0.0689	66971614	47068580	354	1.18
lab21	T1_R2	200	PolyA(+) enrichment	TRUE	Yeasen	Hieff NGS Ultima Dual mode mRNA Library PrepKit for MGI	100	29.25	MGISEQ-2000		V350100971&V350094460	V350100971_lane01, V350100971_lane02, V350094460_lane04	T1	0.908525	0.495193	0.06595	67465838	48538716	363	1.19
lab21	T1_R3	200	PolyA(+) enrichment	TRUE	Yeasen	Hieff NGS Ultima Dual mode mRNA Library PrepKit for MGI	100	23.03	MGISEQ-2000		V350100971&V350094460	V350100971_lane01, V350100971_lane02, V350094460_lane04	T1	0.913361	0.497218	0.07957	80561114	57772658	373	1.17
lab21	T2_R1	200	PolyA(+) enrichment	TRUE	Yeasen	Hieff NGS Ultima Dual mode mRNA Library PrepKit for MGI	100	23.43	MGISEQ-2000		V350100971&V350094460	V350100971_lane01, V350100971_lane02, V350094460_lane04	T2	0.911781	0.493579	0.07727	80801808	58591474	375	1.17
lab21	T2_R2	200	PolyA(+) enrichment	TRUE	Yeasen	Hieff NGS Ultima Dual mode mRNA Library PrepKit for MGI	100	22.6	MGISEQ-2000		V350100971	V350100971_lane3, 04	T2	0.917872	0.498748	0.08589	95113764	67771776	360	1.15
lab21	T2_R3	200	PolyA(+) enrichment	TRUE	Yeasen	Hieff NGS Ultima Dual mode mRNA Library PrepKit for MGI	100	24.61	MGISEQ-2000		V350100971	V350100971_lane3, 04	T2	0.921177	0.4994	0.08252	86598526	62288466	383	1.15
lab21	D6_R1	200	PolyA(+) enrichment	TRUE	Yeasen	Hieff NGS Ultima Dual mode mRNA Library PrepKit for MGI	100	21.53	MGISEQ-2000		V350100971	V350100971_lane3, 04	D6	0.923622	0.495993	0.08828	101255428	71551260	321	1.15
lab21	D6_R2	200	PolyA(+) enrichment	TRUE	Yeasen	Hieff NGS Ultima Dual mode mRNA Library PrepKit for MGI	100	23	MGISEQ-2000		V350100971	V350100971_lane3, 04	D6	0.918291	0.497448	0.07497	73999874	52744660	380	1.15
lab21	D6_R3	200	PolyA(+) enrichment	TRUE	Yeasen	Hieff NGS Ultima Dual mode mRNA Library PrepKit for MGI	100	29.08	MGISEQ-2000		V350100971	V350100971_lane3, 04	D6	0.917825	0.499746	0.07751	73627428	52267986	375	1.19
lab22	MAQC_A_R1	10	rRNA depletion	TRUE	takara	SMARTer Stranded Total RNA-Seq Kit v2	100	22.2	DNBSEQ-T7		E100052665	E100052665_lane01	MAQC_A	0.904116	0.511812	0.16496	166854986	60526980	230	1.06
lab22	MAQC_A_R2	10	rRNA depletion	TRUE	takara	SMARTer Stranded Total RNA-Seq Kit v2	100	26	DNBSEQ-T7		E100052665	E100052665_lane01	MAQC_A	0.910059	0.510675	0.17787	175647846	63134388	231	1.09
lab22	MAQC_A_R3	10	rRNA depletion	TRUE	takara	SMARTer Stranded Total RNA-Seq Kit v2	100	17.8	DNBSEQ-T7		E100052665	E100052665_lane01	MAQC_A	0.888065	0.515814	0.14469	158085070	56580806	244	1.07
lab22	MAQC_B_R1	10	rRNA depletion	TRUE	takara	SMARTer Stranded Total RNA-Seq Kit v2	100	16.1	DNBSEQ-T7		E100052665	E100052665_lane01	MAQC_B	0.889143	0.508173	0.15752	167261296	63488000	230	1.1
lab22	MAQC_B_R2	10	rRNA depletion	TRUE	takara	SMARTer Stranded Total RNA-Seq Kit v2	100	21.2	DNBSEQ-T7		E100052665	E100052665_lane01	MAQC_B	0.902932	0.510016	0.17175	176944816	66542950	216	1.08
lab22	MAQC_B_R3	10	rRNA depletion	TRUE	takara	SMARTer Stranded Total RNA-Seq Kit v2	100	19.7	DNBSEQ-T7		E100052665	E100052665_lane01	MAQC_B	0.905915	0.509903	0.18712	196694222	73759222	212	1.07
lab22	M8_R1	10	rRNA depletion	TRUE	takara	SMARTer Stranded Total RNA-Seq Kit v2	100	20.2	DNBSEQ-T7		E100052665	E100052665_lane01	M8	0.898091	0.509627	0.18229	185027168	57842876	216	1.06
lab22	M8_R2	10	rRNA depletion	TRUE	takara	SMARTer Stranded Total RNA-Seq Kit v2	100	18.5	DNBSEQ-T7		E100052665	E100052665_lane01	M8	0.90097	0.51095	0.1875	175137594	54191120	219	1.1
lab22	M8_R3	10	rRNA depletion	TRUE	takara	SMARTer Stranded Total RNA-Seq Kit v2	100	22.2	DNBSEQ-T7		E100052665	E100052665_lane01	M8	0.91525	0.508228	0.22017	185957268	58747448	218	1.07
lab22	F7_R1	10	rRNA depletion	TRUE	takara	SMARTer Stranded Total RNA-Seq Kit v2	100	22.6	DNBSEQ-T7		E100052665	E100052665_lane01	F7	0.897806	0.512857	0.17455	175666642	54558082	220	1.07
lab22	F7_R2	10	rRNA depletion	TRUE	takara	SMARTer Stranded Total RNA-Seq Kit v2	100	21.4	DNBSEQ-T7		E100052665	E100052665_lane01	F7	0.894816	0.510639	0.175	178676302	55281130	222	1.08
lab22	F7_R3	10	rRNA depletion	TRUE	takara	SMARTer Stranded Total RNA-Seq Kit v2	100	22	DNBSEQ-T7		E100052665	E100052665_lane01	F7	0.911593	0.514217	0.20865	169487436	53291356	223	1.06
lab22	D5_R1	10	rRNA depletion	TRUE	takara	SMARTer Stranded Total RNA-Seq Kit v2	100	19.9	DNBSEQ-T7		E100052665	E100052665_lane01	D5	0.913994	0.517207	0.23137	187922590	64932576	224	1.05
lab22	D5_R2	10	rRNA depletion	TRUE	takara	SMARTer Stranded Total RNA-Seq Kit v2	100	22.2	DNBSEQ-T7		E100052665	E100052665_lane01	D5	0.916895	0.515529	0.23679	194684684	66741606	225	1.03
lab22	D5_R3	10	rRNA depletion	TRUE	takara	SMARTer Stranded Total RNA-Seq Kit v2	100	19.8	DNBSEQ-T7		E100052665	E100052665_lane01	D5	0.911743	0.515114	0.21917	189461588	65375958	224	1.04
lab22	T1_R1	10	rRNA depletion	TRUE	takara	SMARTer Stranded Total RNA-Seq Kit v2	100	22	DNBSEQ-T7		E100052665	E100052665_lane01	T1	0.909318	0.505551	0.2071	178343896	57420312	224	1.06
lab22	T1_R2	10	rRNA depletion	TRUE	takara	SMARTer Stranded Total RNA-Seq Kit v2	100	22	DNBSEQ-T7		E100052665	E100052665_lane01	T1	0.911903	0.510765	0.22373	187239590	59757978	220	1.04
lab22	T1_R3	10	rRNA depletion	TRUE	takara	SMARTer Stranded Total RNA-Seq Kit v2	100	20.2	DNBSEQ-T7		E100052665	E100052665_lane01	T1	0.91243	0.509028	0.22595	182572556	58194538	226	1.08
lab22	T2_R1	10	rRNA depletion	TRUE	takara	SMARTer Stranded Total RNA-Seq Kit v2	100	23.8	DNBSEQ-T7		E100052665	E100052665_lane01	T2	0.911603	0.515268	0.22102	180370926	58619962	218	1.08
lab22	T2_R2	10	rRNA depletion	TRUE	takara	SMARTer Stranded Total RNA-Seq Kit v2	100	18.5	DNBSEQ-T7		E100052665	E100052665_lane01	T2	0.921798	0.515166	0.25048	205099522	66494888	214	1.04
lab22	T2_R3	10	rRNA depletion	TRUE	takara	SMARTer Stranded Total RNA-Seq Kit v2	100	19.6	DNBSEQ-T7		E100052665	E100052665_lane01	T2	0.91724	0.509191	0.2443	197116228	64694864	217	1.07
lab22	D6_R1	10	rRNA depletion	TRUE	takara	SMARTer Stranded Total RNA-Seq Kit v2	100	21.6	DNBSEQ-T7		E100052665	E100052665_lane01	D6	0.916495	0.515551	0.23988	183375428	60295876	216	1.05
lab22	D6_R2	10	rRNA depletion	TRUE	takara	SMARTer Stranded Total RNA-Seq Kit v2	100	21.2	DNBSEQ-T7		E100052665	E100052665_lane01	D6	0.91304	0.511328	0.24006	199048868	65717632	220	1.09
lab22	D6_R3	10	rRNA depletion	TRUE	takara	SMARTer Stranded Total RNA-Seq Kit v2	100	23.2	DNBSEQ-T7		E100052665	E100052665_lane01	D6	0.919659	0.513352	0.22747	170740198	56571906	218	1.08
lab23	MAQC_A_R1	1000	rRNA depletion	TRUE	roche	KAPA Stranded mRNA-Seq Library Preparation Kit	150	121.065	NovaSeq 6000	A00793	HCJL5DMXY	HCJL5DMXY_lane01	MAQC_A	0.932487	0.482337	0.13725	192234982	62190744	162	0.83
lab23	MAQC_A_R2	1000	rRNA depletion	TRUE	roche	KAPA Stranded mRNA-Seq Library Preparation Kit	150	125.489	NovaSeq 6000	A00793	HCJL5DMXY	HCJL5DMXY_lane01	MAQC_A	0.925678	0.48727	0.12575	168233682	54229895	163	0.83
lab23	MAQC_A_R3	1000	rRNA depletion	TRUE	roche	KAPA Stranded mRNA-Seq Library Preparation Kit	150	124.968	NovaSeq 6000	A00793	HCJL5DMXY	HCJL5DMXY_lane01	MAQC_A	0.928294	0.491233	0.11523	122618694	39539729	163	0.86
lab23	MAQC_B_R1	1000	rRNA depletion	TRUE	roche	KAPA Stranded mRNA-Seq Library Preparation Kit	150	121.135	NovaSeq 6000	A00793	HCJL5DMXY	HCJL5DMXY_lane01	MAQC_B	0.932653	0.487805	0.12381	97059706	33175710	160	0.8
lab23	MAQC_B_R2	1000	rRNA depletion	TRUE	roche	KAPA Stranded mRNA-Seq Library Preparation Kit	150	122.8	NovaSeq 6000	A00793	HCJL5DMXY	HCJL5DMXY_lane01	MAQC_B	0.931579	0.489199	0.12934	112999792	38743562	159	0.81
lab23	MAQC_B_R3	1000	rRNA depletion	TRUE	roche	KAPA Stranded mRNA-Seq Library Preparation Kit	150	123.65	NovaSeq 6000	A00793	HCJL5DMXY	HCJL5DMXY_lane01	MAQC_B	0.928627	0.48628	0.11728	112077044	38597738	158	0.79
lab23	M8_R1	1000	rRNA depletion	TRUE	Roche	KAPA Stranded mRNA-Seq Library Preparation Kit	150	113.66	NovaSeq 6000	A00793	HCJL5DMXY	HCJL5DMXY_lane01	M8	0.928227	0.50836	0.12325	96560764	28500790	164	0.86
lab23	M8_R2	1000	rRNA depletion	TRUE	Roche	KAPA Stranded mRNA-Seq Library Preparation Kit	150	110.75	NovaSeq 6000	A00793	HCJL5DMXY	HCJL5DMXY_lane01	M8	0.928503	0.504768	0.12458	103990192	31081880	165	0.85
lab23	M8_R3	1000	rRNA depletion	TRUE	Roche	KAPA Stranded mRNA-Seq Library Preparation Kit	150	104.27	NovaSeq 6000	A00793	HCJL5DMXY	HCJL5DMXY_lane01	M8	0.927834	0.5049	0.13456	110170920	32913480	163	0.85
lab23	F7_R1	1000	rRNA depletion	TRUE	Roche	KAPA Stranded mRNA-Seq Library Preparation Kit	150	90.98	NovaSeq 6000	A00793	HCJL5DMXY	HCJL5DMXY_lane01	F7	0.922271	0.527337	0.11799	88279478	25711280	161	0.82
lab23	F7_R2	1000	rRNA depletion	TRUE	Roche	KAPA Stranded mRNA-Seq Library Preparation Kit	150	93.75	NovaSeq 6000	A00793	HCJL5DMXY	HCJL5DMXY_lane01	F7	0.926431	0.516177	0.11349	82671678	23856274	164	0.86
lab23	F7_R3	1000	rRNA depletion	TRUE	Roche	KAPA Stranded mRNA-Seq Library Preparation Kit	150	106.5	NovaSeq 6000	A00793	HCJL5DMXY	HCJL5DMXY_lane01	F7	0.926317	0.504114	0.1228	96609028	28243299	162	0.84
lab23	D5_R1	1000	rRNA depletion	TRUE	Roche	KAPA Stranded mRNA-Seq Library Preparation Kit	150	91.94	NovaSeq 6000	A00793	HCJL5DMXY	HCJL5DMXY_lane01	D5	0.920413	0.520551	0.10638	84854356	25940674	162	0.84
lab23	D5_R2	1000	rRNA depletion	TRUE	Roche	KAPA Stranded mRNA-Seq Library Preparation Kit	150	92.79	NovaSeq 6000	A00793	HCJL5DMXY	HCJL5DMXY_lane01	D5	0.92147	0.519024	0.11133	82678406	25307708	163	0.83
lab23	D5_R3	1000	rRNA depletion	TRUE	Roche	KAPA Stranded mRNA-Seq Library Preparation Kit	150	101.1	NovaSeq 6000	A00793	HCJL5DMXY	HCJL5DMXY_lane01	D5	0.92225	0.516519	0.10932	87005704	26618363	163	0.84
lab23	T1_R1	1000	rRNA depletion	TRUE	Roche	KAPA Stranded mRNA-Seq Library Preparation Kit	150	119.73	NovaSeq 6000	A00793	HCJL5DMXY	HCJL5DMXY_lane01	T1	0.920814	0.504766	0.11039	98696954	29664391	160	0.87
lab23	T1_R2	1000	rRNA depletion	TRUE	Roche	KAPA Stranded mRNA-Seq Library Preparation Kit	150	112.39	NovaSeq 6000	A00793	HCJL5DMXY	HCJL5DMXY_lane01	T1	0.921332	0.5065	0.1088	95323206	28765107	161	0.84
lab23	T1_R3	1000	rRNA depletion	TRUE	Roche	KAPA Stranded mRNA-Seq Library Preparation Kit	150	119.53	NovaSeq 6000	A00793	HCJL5DMXY	HCJL5DMXY_lane01	T1	0.926893	0.494022	0.12046	108478702	32895623	161	0.83
lab23	T2_R1	1000	rRNA depletion	TRUE	Roche	KAPA Stranded mRNA-Seq Library Preparation Kit	150	100.36	NovaSeq 6000	A00793	HCJL5DMXY	HCJL5DMXY_lane01	T2	0.928883	0.504566	0.12495	93898760	28810376	164	0.85
lab23	T2_R2	1000	rRNA depletion	TRUE	Roche	KAPA Stranded mRNA-Seq Library Preparation Kit	150	101.8	NovaSeq 6000	A00793	HCJL5DMXY	HCJL5DMXY_lane01	T2	0.927455	0.497424	0.13137	97054858	30010010	164	0.86
lab23	T2_R3	1000	rRNA depletion	TRUE	Roche	KAPA Stranded mRNA-Seq Library Preparation Kit	150	111.69	NovaSeq 6000	A00793	HCJL5DMXY	HCJL5DMXY_lane01	T2	0.927496	0.500475	0.12149	95181620	29244142	162	0.87
lab23	D6_R1	1000	rRNA depletion	TRUE	Roche	KAPA Stranded mRNA-Seq Library Preparation Kit	150	113.01	NovaSeq 6000	A00793	HCJL5DMXY	HCJL5DMXY_lane01	D6	0.929241	0.504883	0.12828	93162100	28769313	162	0.85
lab23	D6_R2	1000	rRNA depletion	TRUE	Roche	KAPA Stranded mRNA-Seq Library Preparation Kit	150	114.18	NovaSeq 6000	A00793	HCJL5DMXY	HCJL5DMXY_lane01	D6	0.927229	0.503369	0.13025	101304514	31574815	163	0.84
lab23	D6_R3	1000	rRNA depletion	TRUE	Roche	KAPA Stranded mRNA-Seq Library Preparation Kit	150	114.63	NovaSeq 6000	A00793	HCJL5DMXY	HCJL5DMXY_lane01	D6	0.92647	0.498632	0.11896	88134432	27199062	164	0.85
lab27	MAQC_A_R1	1000	rRNA depletion	FALSE	Vazyme	VAHTS Universal V8 RNA-seq Library Prep Kit for Illumina	150	34.2	MGISEQ-2000		E100054923	E100054923_lane01	MAQC_A	0.940621	0.458031	0.03947	49313164	19290082	213	1.17
lab27	MAQC_A_R2	1000	rRNA depletion	FALSE	Vazyme	VAHTS Universal V8 RNA-seq Library Prep Kit for Illumina	150	34.4	MGISEQ-2000		E100054923	E100054923_lane01	MAQC_A	0.943972	0.458454	0.04267	49888556	19695852	201	1.16
lab27	MAQC_A_R3	1000	rRNA depletion	FALSE	Vazyme	VAHTS Universal V8 RNA-seq Library Prep Kit for Illumina	150	47.8	MGISEQ-2000		E100054923	E100054923_lane01	MAQC_A	0.944155	0.456989	0.03751	40841192	15991974	208	1.17
lab27	MAQC_B_R1	1000	rRNA depletion	FALSE	Vazyme	VAHTS Universal V8 RNA-seq Library Prep Kit for Illumina	150	27.8	MGISEQ-2000		E100054923	E100054923_lane01	MAQC_B	0.944384	0.461464	0.05628	47673770	18568748	192	1.06
lab27	MAQC_B_R2	1000	rRNA depletion	FALSE	Vazyme	VAHTS Universal V8 RNA-seq Library Prep Kit for Illumina	150	23.4	MGISEQ-2000		E100054923	E100054923_lane01	MAQC_B	0.944745	0.46332	0.05843	38037402	14837302	178	1.03
lab27	MAQC_B_R3	1000	rRNA depletion	FALSE	Vazyme	VAHTS Universal V8 RNA-seq Library Prep Kit for Illumina	150	25.4	MGISEQ-2000		E100054923	E100054923_lane01	MAQC_B	0.942556	0.456186	0.05215	56016372	21605910	206	1.02
lab27	M8_R1	1000	rRNA depletion	FALSE	VAHTS	VAHTS Universal V8 RNA-seq Library Prep Kit for Illumina	150	25.2	MGISEQ-2000		E100054923	E100054923_lane01	M8	0.943675	0.464781	0.06823	48420886	16948536	194	1.1
lab27	M8_R2	1000	rRNA depletion	FALSE	VAHTS	VAHTS Universal V8 RNA-seq Library Prep Kit for Illumina	150	33	MGISEQ-2000		E100054923	E100054923_lane01	M8	0.94266	0.462881	0.06403	49994276	17520750	200	1.14
lab27	M8_R3	1000	rRNA depletion	FALSE	VAHTS	VAHTS Universal V8 RNA-seq Library Prep Kit for Illumina	150	33.2	MGISEQ-2000		E100054923	E100054923_lane01	M8	0.943935	0.460944	0.06041	46681800	15973496	202	1.17
lab27	F7_R1	1000	rRNA depletion	FALSE	VAHTS	VAHTS Universal V8 RNA-seq Library Prep Kit for Illumina	150	35.6	MGISEQ-2000		E100054923	E100054923_lane01	F7	0.939696	0.464544	0.06902	63280256	21312206	224	1.15
lab27	F7_R2	1000	rRNA depletion	FALSE	VAHTS	VAHTS Universal V8 RNA-seq Library Prep Kit for Illumina	150	36.2	MGISEQ-2000		E100054923	E100054923_lane01	F7	0.944538	0.468486	0.07524	52132178	17999476	203	1.14
lab27	F7_R3	1000	rRNA depletion	FALSE	VAHTS	VAHTS Universal V8 RNA-seq Library Prep Kit for Illumina	150	37	MGISEQ-2000		E100054923	E100054923_lane01	F7	0.943293	0.46364	0.07297	49274092	17254620	201	1.09
lab27	D5_R1	1000	rRNA depletion	FALSE	VAHTS	VAHTS Universal V8 RNA-seq Library Prep Kit for Illumina	150	34.2	MGISEQ-2000		E100054923	E100054923_lane01	D5	0.940397	0.471425	0.06712	56773950	20768966	213	1.12
lab27	D5_R2	1000	rRNA depletion	FALSE	VAHTS	VAHTS Universal V8 RNA-seq Library Prep Kit for Illumina	150	35.2	MGISEQ-2000		E100054923	E100054923_lane01	D5	0.944601	0.477188	0.08529	45058668	16494704	185	1.11
lab27	D5_R3	1000	rRNA depletion	FALSE	VAHTS	VAHTS Universal V8 RNA-seq Library Prep Kit for Illumina	150	35.8	MGISEQ-2000		E100054923	E100054923_lane01	D5	0.942774	0.464114	0.07078	52897688	20278024	205	1.1
lab27	T1_R1	1000	rRNA depletion	FALSE	VAHTS	VAHTS Universal V8 RNA-seq Library Prep Kit for Illumina	150	30.4	MGISEQ-2000		E100054923	E100054923_lane01	T1	0.943628	0.464557	0.07531	46210168	16537402	187	1.14
lab27	T1_R2	1000	rRNA depletion	FALSE	VAHTS	VAHTS Universal V8 RNA-seq Library Prep Kit for Illumina	150	42	MGISEQ-2000		E100054923	E100054923_lane01	T1	0.942066	0.465751	0.06884	55902458	19790160	207	1.13
lab27	T1_R3	1000	rRNA depletion	FALSE	VAHTS	VAHTS Universal V8 RNA-seq Library Prep Kit for Illumina	150	33	MGISEQ-2000		E100054923	E100054923_lane01	T1	0.940472	0.485583	0.09892	45284368	14484396	191	1.17
lab27	T2_R1	1000	rRNA depletion	FALSE	VAHTS	VAHTS Universal V8 RNA-seq Library Prep Kit for Illumina	150	26.8	MGISEQ-2000		E100054923	E100054923_lane01	T2	0.941905	0.474926	0.08461	53966238	19321996	203	1.16
lab27	T2_R2	1000	rRNA depletion	FALSE	VAHTS	VAHTS Universal V8 RNA-seq Library Prep Kit for Illumina	150	33.2	MGISEQ-2000		E100054923	E100054923_lane01	T2	0.940442	0.467105	0.07696	57798544	20495770	211	1.19
lab27	T2_R3	1000	rRNA depletion	FALSE	VAHTS	VAHTS Universal V8 RNA-seq Library Prep Kit for Illumina	150	38.4	MGISEQ-2000		E100054923	E100054923_lane01	T2	0.942394	0.482801	0.09	43858770	15530402	194	1.15
lab27	D6_R1	1000	rRNA depletion	FALSE	VAHTS	VAHTS Universal V8 RNA-seq Library Prep Kit for Illumina	150	34	MGISEQ-2000		E100054923	E100054923_lane01	D6	0.941833	0.478049	0.09313	49628826	17664068	200	1.14
lab27	D6_R2	1000	rRNA depletion	FALSE	VAHTS	VAHTS Universal V8 RNA-seq Library Prep Kit for Illumina	150	45.2	MGISEQ-2000		E100054923	E100054923_lane01	D6	0.94389	0.468571	0.08913	51967700	19254880	203	1.19
lab27	D6_R3	1000	rRNA depletion	FALSE	VAHTS	VAHTS Universal V8 RNA-seq Library Prep Kit for Illumina	150	33.2	MGISEQ-2000		E100054923	E100054923_lane01	D6	0.94308	0.478253	0.09581	47545994	16752382	198	1.13
lab28	MAQC_A_R1	1000	rRNA depletion	TRUE	roche	KAPA Stranded RNA-Seq Kit	100	38.6	MGISEQ-2000		V350098938;V350099195;F350001519;V350099207	V350098938(lane4);V350099195(lane4);F350001519(lane1,2);V350099207(lane1,2,3,4)	MAQC_A	0.89031	0.480913	0.036	389185480	131711200	165	0.94
lab28	MAQC_A_R2	1000	rRNA depletion	TRUE	roche	KAPA Stranded RNA-Seq Kit	100	28.8	MGISEQ-2000		V350098938;V350099195;F350001519;V350099207	V350098938(lane4);V350099195(lane4);F350001519(lane1,2);V350099207(lane1,2,3,4)	MAQC_A	0.896709	0.483798	0.07595	478448498	150429270	165	0.93
lab28	MAQC_A_R3	1000	rRNA depletion	TRUE	roche	KAPA Stranded RNA-Seq Kit	100	32.4	MGISEQ-2000		V350098938;V350099195;F350001519;V350099207	V350098938(lane4);V350099195(lane4);F350001519(lane1,2);V350099207(lane1,2,3,4)	MAQC_A	0.887851	0.48555	0.06638	424279640	137296948	164	0.93
lab28	MAQC_B_R1	1000	rRNA depletion	TRUE	roche	KAPA Stranded RNA-Seq Kit	100	28.6	MGISEQ-2000		V350098938;V350099195;F350001519;V350099207	V350098938(lane4);V350099195(lane4);F350001519(lane1,2);V350099207(lane1,2,3,4)	MAQC_B	0.895106	0.481338	0.06911	389912000	133429992	162	0.85
lab28	MAQC_B_R2	1000	rRNA depletion	TRUE	roche	KAPA Stranded RNA-Seq Kit	100	42.8	MGISEQ-2000		V350098938;V350099195;F350001519;V350099207	V350098938(lane4);V350099195(lane4);F350001519(lane1,2);V350099207(lane1,2,3,4)	MAQC_B	0.890479	0.478591	0.04428	396613592	141475496	177	0.88
lab28	MAQC_B_R3	1000	rRNA depletion	TRUE	roche	KAPA Stranded RNA-Seq Kit	100	38.4	MGISEQ-2000		V350098938;V350099195;F350001519;V350099207	V350098938(lane4);V350099195(lane4);F350001519(lane1,2);V350099207(lane1,2,3,4)	MAQC_B	0.89354	0.482101	0.0622	440428554	147958702	156	0.88
lab28	M8_R1	1000	rRNA depletion	TRUE	Roche	KAPA Stranded RNA-Seq Kit	100	40	MGISEQ-2000		V350098938;V350099195;F350001519;V350099207	V350098938(lane4);V350099195(lane4);F350001519(lane1,2);V350099207(lane1,2,3,4)	M8	0.893759	0.492174	0.06297	461945708	139413806	162	0.94
lab28	M8_R2	1000	rRNA depletion	TRUE	Roche	KAPA Stranded RNA-Seq Kit	100	27.2	MGISEQ-2000		V350098938;V350099195;F350001519;V350099207	V350098938(lane4);V350099195(lane4);F350001519(lane1,2);V350099207(lane1,2,3,4)	M8	0.890076	0.483608	0.06739	447676914	133169440	157	0.94
lab28	M8_R3	1000	rRNA depletion	TRUE	Roche	KAPA Stranded RNA-Seq Kit	100	44	MGISEQ-2000		V350098938;V350099195;F350001519;V350099207	V350098938(lane4);V350099195(lane4);F350001519(lane1,2);V350099207(lane1,2,3,4)	M8	0.893979	0.490538	0.04752	416578458	125929062	161	0.96
lab28	F7_R1	1000	rRNA depletion	TRUE	Roche	KAPA Stranded RNA-Seq Kit	100	33.6	MGISEQ-2000		V350098938;V350099195;F350001519;V350099207	V350098938(lane4);V350099195(lane4);F350001519(lane1,2);V350099207(lane1,2,3,4)	F7	0.892143	0.492545	0.08297	490944158	138932608	154	0.92
lab28	F7_R2	1000	rRNA depletion	TRUE	Roche	KAPA Stranded RNA-Seq Kit	100	29.8	MGISEQ-2000		V350098938;V350099195;F350001519;V350099207	V350098938(lane4);V350099195(lane4);F350001519(lane1,2);V350099207(lane1,2,3,4)	F7	0.889446	0.503015	0.09678	425772116	120544200	159	0.96
lab28	F7_R3	1000	rRNA depletion	TRUE	Roche	KAPA Stranded RNA-Seq Kit	100	24.6	MGISEQ-2000		V350098938;V350099195;F350001519;V350099207	V350098938(lane4);V350099195(lane4);F350001519(lane1,2);V350099207(lane1,2,3,4)	F7	0.887576	0.499807	0.08464	382609448	110208054	157	0.95
lab28	D5_R1	1000	rRNA depletion	TRUE	Roche	KAPA Stranded RNA-Seq Kit	100	30.4	MGISEQ-2000		F350001522;F350003037;V350099360	F350001522(lane1,2);F350003037(lane1,2);V350099360(lane1,2,3,4)	D5	0.894786	0.496209	0.0814	450900634	143743868	169	0.96
lab28	D5_R2	1000	rRNA depletion	TRUE	Roche	KAPA Stranded RNA-Seq Kit	100	28	MGISEQ-2000		F350001522;F350003037;V350099360	F350001522(lane1,2);F350003037(lane1,2);V350099360(lane1,2,3,4)	D5	0.898033	0.494582	0.07316	467510736	148036010	170	0.96
lab28	D5_R3	1000	rRNA depletion	TRUE	Roche	KAPA Stranded RNA-Seq Kit	100	25	MGISEQ-2000		F350001522;F350003037;V350099360	F350001522(lane1,2);F350003037(lane1,2);V350099360(lane1,2,3,4)	D5	0.894059	0.497322	0.11239	466242396	137613890	170	0.96
lab28	T1_R1	1000	rRNA depletion	TRUE	Roche	KAPA Stranded RNA-Seq Kit	100	32.8	MGISEQ-2000		F350001522;F350003037;V350099360	F350001522(lane1,2);F350003037(lane1,2);V350099360(lane1,2,3,4)	T1	0.901169	0.487859	0.05003	382423232	117969744	169	0.95
lab28	T1_R2	1000	rRNA depletion	TRUE	Roche	KAPA Stranded RNA-Seq Kit	100	27.4	MGISEQ-2000		F350001522;F350003037;V350099360	F350001522(lane1,2);F350003037(lane1,2);V350099360(lane1,2,3,4)	T1	0.896941	0.489206	0.07872	420939546	124269862	171	0.97
lab28	T1_R3	1000	rRNA depletion	TRUE	Roche	KAPA Stranded RNA-Seq Kit	100	28.4	MGISEQ-2000		F350001522;F350003037;V350099360	F350001522(lane1,2);F350003037(lane1,2);V350099360(lane1,2,3,4)	T1	0.897618	0.489417	0.06115	397301680	119713100	167	0.96
lab28	T2_R1	1000	rRNA depletion	TRUE	Roche	KAPA Stranded RNA-Seq Kit	100	32.2	MGISEQ-2000		F350001522;F350003037;V350099360	F350001522(lane1,2);F350003037(lane1,2);V350099360(lane1,2,3,4)	T2	0.872895	0.490323	0.08576	389284278	106330444	214	0.97
lab28	T2_R2	1000	rRNA depletion	TRUE	Roche	KAPA Stranded RNA-Seq Kit	100	34.6	MGISEQ-2000		F350001522;F350003037;V350099360	F350001522(lane1,2);F350003037(lane1,2);V350099360(lane1,2,3,4)	T2	0.899203	0.486981	0.05	382526692	122622916	168	0.94
lab28	T2_R3	1000	rRNA depletion	TRUE	Roche	KAPA Stranded RNA-Seq Kit	100	26.6	MGISEQ-2000		F350001522;F350003037;V350099360	F350001522(lane1,2);F350003037(lane1,2);V350099360(lane1,2,3,4)	T2	0.903335	0.488252	0.06934	331193910	99298898	167	0.96
lab28	D6_R1	1000	rRNA depletion	TRUE	Roche	KAPA Stranded RNA-Seq Kit	100	33	MGISEQ-2000		F350001522;F350003037;V350099360	F350001522(lane1,2);F350003037(lane1,2);V350099360(lane1,2,3,4)	D6	0.889671	0.494919	0.07825	514633238	159863694	169	0.94
lab28	D6_R2	1000	rRNA depletion	TRUE	Roche	KAPA Stranded RNA-Seq Kit	100	22.6	MGISEQ-2000		F350001522;F350003037;V350099360	F350001522(lane1,2);F350003037(lane1,2);V350099360(lane1,2,3,4)	D6	0.900238	0.491574	0.07233	377074372	117732376	166	0.94
lab28	D6_R3	1000	rRNA depletion	TRUE	Roche	KAPA Stranded RNA-Seq Kit	100	33.2	MGISEQ-2000		F350001522;F350003037;V350099360	F350001522(lane1,2);F350003037(lane1,2);V350099360(lane1,2,3,4)	D6	0.902401	0.491942	0.05153	374728476	120930586	164	0.95
lab29	MAQC_A_R1	100	rRNA depletion	TRUE	Vazyme	VAHTS Universal V8 RNA-Seq Library Prep Kit for Illumina	150	59.94	NovaSeq 6000	A00583	HKGFHDSX3	HKGFHDSX3_lane02	MAQC_A	0.921625	0.477697	0.20198	97319522	39651053	298	1.08
lab29	MAQC_A_R2	100	rRNA depletion	TRUE	Vazyme	VAHTS Universal V8 RNA-Seq Library Prep Kit for Illumina	150	59.25	NovaSeq 6000	A00583	HKGFHDSX3	HKGFHDSX3_lane03	MAQC_A	0.912858	0.47799	0.16363	106809974	43198474	297	1.06
lab29	MAQC_A_R3	100	rRNA depletion	TRUE	Vazyme	VAHTS Universal V8 RNA-Seq Library Prep Kit for Illumina	150	69.44	NovaSeq 6000	A00583	HKGFHDSX3	HKGFHDSX3_lane03	MAQC_A	0.918442	0.474843	0.17129	101070892	40692832	299	1.06
lab29	MAQC_B_R1	100	rRNA depletion	TRUE	Vazyme	VAHTS Universal V8 RNA-Seq Library Prep Kit for Illumina	150	61.99	NovaSeq 6000	A00583	HKGFHDSX3	HKGFHDSX3_lane02	MAQC_B	0.928187	0.471416	0.21074	83920868	33162197	294	1.01
lab29	MAQC_B_R2	100	rRNA depletion	TRUE	Vazyme	VAHTS Universal V8 RNA-Seq Library Prep Kit for Illumina	150	68.95	NovaSeq 6000	A00583	HKGFHDSX3	HKGFHDSX3_lane03	MAQC_B	0.919505	0.473155	0.16262	89374878	35952072	287	1.02
lab29	MAQC_B_R3	100	rRNA depletion	TRUE	Vazyme	VAHTS Universal V8 RNA-Seq Library Prep Kit for Illumina	150	68.07	NovaSeq 6000	A00583	HKGFHDSX3	HKGFHDSX3_lane03	MAQC_B	0.926569	0.468572	0.18299	99558666	39418474	295	1.02
lab29	M8_R1	100	rRNA depletion	TRUE	VAHTS	VAHTS Universal V8 RNA-Seq Library Prep Kit for Illumina	150	39.66	NovaSeq 6000	A00583	HKGFHDSX3	HKGFHDSX3_lane03	M8	0.916757	0.485977	0.20592	95573370	34398241	298	1.02
lab29	M8_R2	100	rRNA depletion	TRUE	VAHTS	VAHTS Universal V8 RNA-Seq Library Prep Kit for Illumina	150	49.36	NovaSeq 6000	A00583	HKGFHDSX3	HKGFHDSX3_lane03	M8	0.917394	0.483796	0.18455	82530976	30082727	300	1
lab29	M8_R3	100	rRNA depletion	TRUE	VAHTS	VAHTS Universal V8 RNA-Seq Library Prep Kit for Illumina	150	48.67	NovaSeq 6000	A00583	HKGFHDSX3	HKGFHDSX3_lane03	M8	0.917638	0.48728	0.19367	95454762	33705850	293	0.99
lab29	F7_R1	100	rRNA depletion	TRUE	VAHTS	VAHTS Universal V8 RNA-Seq Library Prep Kit for Illumina	150	50.04	NovaSeq 6000	A00583	HKGFHDSX3	HKGFHDSX3_lane03	F7	0.922295	0.492149	0.21637	107195834	37507150	294	1.04
lab29	F7_R2	100	rRNA depletion	TRUE	VAHTS	VAHTS Universal V8 RNA-Seq Library Prep Kit for Illumina	150	61.8	NovaSeq 6000	A00583	HKGFHDSX3	HKGFHDSX3_lane03	F7	0.912715	0.491272	0.18443	87165718	31367871	292	1.02
lab29	F7_R3	100	rRNA depletion	TRUE	VAHTS	VAHTS Universal V8 RNA-Seq Library Prep Kit for Illumina	150	52.39	NovaSeq 6000	A00583	HKGFHDSX3	HKGFHDSX3_lane03	F7	0.92093	0.492974	0.21291	100033848	35945900	288	1.04
lab29	D5_R1	100	rRNA depletion	TRUE	VAHTS	VAHTS Universal V8 RNA-Seq Library Prep Kit for Illumina	150	52.2	NovaSeq 6000	A00583	HKGFHDSX3	HKGFHDSX3_lane03	D5	0.914998	0.492627	0.20846	106965510	40547359	302	1.06
lab29	D5_R2	100	rRNA depletion	TRUE	VAHTS	VAHTS Universal V8 RNA-Seq Library Prep Kit for Illumina	150	56.02	NovaSeq 6000	A00583	HKGFHDSX3	HKGFHDSX3_lane03	D5	0.910595	0.493992	0.18052	88556086	33438880	302	1.04
lab29	D5_R3	100	rRNA depletion	TRUE	VAHTS	VAHTS Universal V8 RNA-Seq Library Prep Kit for Illumina	150	54.16	NovaSeq 6000	A00583	HKGFHDSX3	HKGFHDSX3_lane03	D5	0.923247	0.496781	0.20969	91239548	34869264	305	1.04
lab29	T1_R1	100	rRNA depletion	TRUE	VAHTS	VAHTS Universal V8 RNA-Seq Library Prep Kit for Illumina	150	51.12	NovaSeq 6000	A00583	HKGFHDSX3	HKGFHDSX3_lane03	T1	0.919356	0.483625	0.18275	86853312	31151592	304	1.01
lab29	T1_R2	100	rRNA depletion	TRUE	VAHTS	VAHTS Universal V8 RNA-Seq Library Prep Kit for Illumina	150	72.08	NovaSeq 6000	A00583	HKGFHDSX3	HKGFHDSX3_lane03	T1	0.920495	0.485274	0.1861	89972274	33364681	292	1.01
lab29	T1_R3	100	rRNA depletion	TRUE	VAHTS	VAHTS Universal V8 RNA-Seq Library Prep Kit for Illumina	150	66.99	NovaSeq 6000	A00583	HJF23DSX3	HJF23DSX3_lane01	T1	0.92814	0.487134	0.1668	90862310	33386773	292	1.02
lab29	T2_R1	100	rRNA depletion	TRUE	VAHTS	VAHTS Universal V8 RNA-Seq Library Prep Kit for Illumina	150	58.96	NovaSeq 6000	A00583	HJF23DSX3	HJF23DSX3_lane01	T2	0.934305	0.495146	0.18582	71989192	27078872	289	1.06
lab29	T2_R2	100	rRNA depletion	TRUE	VAHTS	VAHTS Universal V8 RNA-Seq Library Prep Kit for Illumina	150	64.74	NovaSeq 6000	A00583	HKGFHDSX3	HKGFHDSX3_lane03	T2	0.924184	0.490491	0.20547	86419154	32283449	295	1.03
lab29	T2_R3	100	rRNA depletion	TRUE	VAHTS	VAHTS Universal V8 RNA-Seq Library Prep Kit for Illumina	150	65.81	NovaSeq 6000	A00583	HJF23DSX3	HJF23DSX3_lane01	T2	0.931043	0.490179	0.16778	79578208	29403867	297	1.03
lab29	D6_R1	100	rRNA depletion	TRUE	VAHTS	VAHTS Universal V8 RNA-Seq Library Prep Kit for Illumina	150	64.54	NovaSeq 6000	A00583	HJF23DSX3	HJF23DSX3_lane01	D6	0.936578	0.49286	0.1915	80408650	29986642	304	1.04
lab29	D6_R2	100	rRNA depletion	TRUE	VAHTS	VAHTS Universal V8 RNA-Seq Library Prep Kit for Illumina	150	56.12	NovaSeq 6000	A00583	HJF23DSX3	HJF23DSX3_lane04	D6	0.929753	0.498349	0.18756	80520120	30037612	300	1.03
lab29	D6_R3	100	rRNA depletion	TRUE	VAHTS	VAHTS Universal V8 RNA-Seq Library Prep Kit for Illumina	150	56.31	NovaSeq 6000	A00583	HJF23DSX3	HJF23DSX3_lane02	D6	0.932807	0.492059	0.17767	72620142	27571561	299	1.02
lab30	MAQC_A_R1	200	PolyA(+) enrichment	FALSE	Yeasen	Hieff NGS Ultima Dual mode mRNA Library PrepKit for MGI	150	17.3786	MGISEQ-2000RS		V350102815	V350102815_lane01_lane02	MAQC_A	0.925302	0.486528	0.03924	80358034	62270056	393	1.2
lab30	MAQC_A_R2	200	PolyA(+) enrichment	FALSE	Yeasen	Hieff NGS Ultima Dual mode mRNA Library PrepKit for MGI	150	10.6498	MGISEQ-2000RS		V350102815	V350102815_lane01_lane02	MAQC_A	0.924177	0.487271	0.03589	76870298	59640450	439	1.16
lab30	MAQC_A_R3	200	PolyA(+) enrichment	FALSE	Yeasen	Hieff NGS Ultima Dual mode mRNA Library PrepKit for MGI	150	10.8478	MGISEQ-2000RS		V350102815	V350102815_lane01_lane02	MAQC_A	0.920974	0.483791	0.03628	76866854	59503636	437	1.18
lab30	MAQC_B_R1	200	PolyA(+) enrichment	FALSE	Yeasen	Hieff NGS Ultima Dual mode mRNA Library PrepKit for MGI	150	11.0404	MGISEQ-2000RS		V350102815	V350102815_lane01_lane02	MAQC_B	0.924484	0.479512	0.04784	76871690	60239694	313	1.31
lab30	MAQC_B_R2	200	PolyA(+) enrichment	FALSE	Yeasen	Hieff NGS Ultima Dual mode mRNA Library PrepKit for MGI	150	16.1508	MGISEQ-2000RS		V350102815	V350102815_lane01_lane02	MAQC_B	0.928109	0.480786	0.04604	76870010	60076816	309	1.3
lab30	MAQC_B_R3	200	PolyA(+) enrichment	FALSE	Yeasen	Hieff NGS Ultima Dual mode mRNA Library PrepKit for MGI	150	14.4351	MGISEQ-2000RS		V350102815	V350102815_lane01_lane02	MAQC_B	0.927621	0.482609	0.04603	76871904	60131056	311	1.26
lab30	M8_R1	200	PolyA(+) enrichment	FALSE	Yeasen	Hieff NGS Ultima Dual mode mRNA Library PrepKit for MGI	150	16.52	MGISEQ-2000RS		V350102815	V350102815_lane01_lane02	M8	0.926338	0.485348	0.0401	80361988	58994728	405	1.14
lab30	M8_R2	200	PolyA(+) enrichment	FALSE	Yeasen	Hieff NGS Ultima Dual mode mRNA Library PrepKit for MGI	150	16.55	MGISEQ-2000RS		V350102815	V350102815_lane01_lane02	M8	0.930247	0.484396	0.0422	80360476	59396410	413	1.14
lab30	M8_R3	200	PolyA(+) enrichment	FALSE	Yeasen	Hieff NGS Ultima Dual mode mRNA Library PrepKit for MGI	150	15.31	MGISEQ-2000RS		V350102815	V350102815_lane01_lane02	M8	0.925156	0.485286	0.04064	80364188	59276568	407	1.13
lab30	F7_R1	200	PolyA(+) enrichment	FALSE	Yeasen	Hieff NGS Ultima Dual mode mRNA Library PrepKit for MGI	150	16.17	MGISEQ-2000RS		V350102815	V350102815_lane01_lane02	F7	0.922027	0.482571	0.04518	76872126	56288696	426	1.13
lab30	F7_R2	200	PolyA(+) enrichment	FALSE	Yeasen	Hieff NGS Ultima Dual mode mRNA Library PrepKit for MGI	150	13.68	MGISEQ-2000RS		V350102815	V350102815_lane01_lane02	F7	0.924034	0.482872	0.04576	76871386	56135662	429	1.14
lab30	F7_R3	200	PolyA(+) enrichment	FALSE	Yeasen	Hieff NGS Ultima Dual mode mRNA Library PrepKit for MGI	150	16.21	MGISEQ-2000RS		V350102815	V350102815_lane01_lane02	F7	0.928113	0.485026	0.04666	76870186	56661656	440	1.15
lab30	D5_R1	200	PolyA(+) enrichment	FALSE	Yeasen	Hieff NGS Ultima Dual mode mRNA Library PrepKit for MGI	150	15.34	MGISEQ-2000RS		V350102815	V350102815_lane01_lane02	D5	0.92072	0.482324	0.04592	76867674	57891878	434	1.14
lab30	D5_R2	200	PolyA(+) enrichment	FALSE	Yeasen	Hieff NGS Ultima Dual mode mRNA Library PrepKit for MGI	150	16.53	MGISEQ-2000RS		V350102815	V350102815_lane01_lane02	D5	0.925766	0.485767	0.04745	78620052	59517198	418	1.14
lab30	D5_R3	200	PolyA(+) enrichment	FALSE	Yeasen	Hieff NGS Ultima Dual mode mRNA Library PrepKit for MGI	150	21.8	MGISEQ-2000RS		V350102815	V350102815_lane01_lane02	D5	0.923452	0.483499	0.04783	76871104	58236100	449	1.14
lab30	T1_R1	200	PolyA(+) enrichment	FALSE	Yeasen	Hieff NGS Ultima Dual mode mRNA Library PrepKit for MGI	150	18.83	MGISEQ-2000RS		V350102815	V350102815_lane01_lane02	T1	0.925375	0.48585	0.03873	78617156	57577602	415	1.15
lab30	T1_R2	200	PolyA(+) enrichment	FALSE	Yeasen	Hieff NGS Ultima Dual mode mRNA Library PrepKit for MGI	150	19.38	MGISEQ-2000RS		V350102815	V350102815_lane01_lane02	T1	0.927231	0.485031	0.041	80364310	59432720	396	1.14
lab30	T1_R3	200	PolyA(+) enrichment	FALSE	Yeasen	Hieff NGS Ultima Dual mode mRNA Library PrepKit for MGI	150	19.01	MGISEQ-2000RS		V350102815	V350102815_lane01_lane02	T1	0.927124	0.482831	0.0408	76871398	56926942	436	1.15
lab30	T2_R1	200	PolyA(+) enrichment	FALSE	Yeasen	Hieff NGS Ultima Dual mode mRNA Library PrepKit for MGI	150	18.3	MGISEQ-2000RS		V350102815	V350102815_lane01_lane02	T2	0.925718	0.483074	0.04054	76869266	56956502	429	1.16
lab30	T2_R2	200	PolyA(+) enrichment	FALSE	Yeasen	Hieff NGS Ultima Dual mode mRNA Library PrepKit for MGI	150	19.76	MGISEQ-2000RS		V350102815	V350102815_lane03_lane04	T2	0.925064	0.484642	0.03888	75592904	56158564	443	1.17
lab30	T2_R3	200	PolyA(+) enrichment	FALSE	Yeasen	Hieff NGS Ultima Dual mode mRNA Library PrepKit for MGI	150	17.18	MGISEQ-2000RS		V350102815	V350102815_lane03_lane04	T2	0.925781	0.482639	0.03725	69252408	51213126	441	1.16
lab30	D6_R1	200	PolyA(+) enrichment	FALSE	Yeasen	Hieff NGS Ultima Dual mode mRNA Library PrepKit for MGI	150	17.18	MGISEQ-2000RS		V350102815	V350102815_lane03_lane04	D6	0.930265	0.485746	0.04209	78617488	58384634	419	1.17
lab30	D6_R2	200	PolyA(+) enrichment	FALSE	Yeasen	Hieff NGS Ultima Dual mode mRNA Library PrepKit for MGI	150	15.74	MGISEQ-2000RS		V350102815	V350102815_lane03_lane04	D6	0.934955	0.489229	0.03963	71018538	52281784	421	1.16
lab30	D6_R3	200	PolyA(+) enrichment	FALSE	Yeasen	Hieff NGS Ultima Dual mode mRNA Library PrepKit for MGI	150	23.88	MGISEQ-2000RS		V350102815	V350102815_lane03_lane04	D6	0.930266	0.485845	0.04194	80361548	59452424	410	1.16
lab31	MAQC_A_R1	1000	rRNA depletion	TRUE	Vazyme	VAHTS Universal V8 RNA-Seq Library Prep Kit for Illumina	150	43.5	NovaSeq 6000	A00250	HKMTYDSX3	HKMTYDSX3_lane01	MAQC_A	0.930552	0.466095	0.14222	170295972	70697362	247	1.07
lab31	MAQC_A_R2	1000	rRNA depletion	TRUE	Vazyme	VAHTS Universal V8 RNA-Seq Library Prep Kit for Illumina	150	43.9	NovaSeq 6000	A00250	HKMTYDSX3	HKMTYDSX3_lane02	MAQC_A	0.926523	0.464614	0.15422	206936350	85926090	257	1.05
lab31	MAQC_A_R3	1000	rRNA depletion	TRUE	Vazyme	VAHTS Universal V8 RNA-Seq Library Prep Kit for Illumina	150	40.4	NovaSeq 6000	A00250	HKMTYDSX3	HKMTYDSX3_lane02	MAQC_A	0.924622	0.465958	0.15225	213189232	88580772	252	1.06
lab31	MAQC_B_R1	1000	rRNA depletion	TRUE	Vazyme	VAHTS Universal V8 RNA-Seq Library Prep Kit for Illumina	150	42.6	NovaSeq 6000	A00250	HKMTYDSX3	HKMTYDSX3_lane02	MAQC_B	0.927631	0.461471	0.16045	191253658	78632965	245	1
lab31	MAQC_B_R2	1000	rRNA depletion	TRUE	Vazyme	VAHTS Universal V8 RNA-Seq Library Prep Kit for Illumina	150	43.1	NovaSeq 6000	A00250	HKMTYDSX3	HKMTYDSX3_lane03	MAQC_B	0.935696	0.461149	0.18652	214157414	87199563	240	0.99
lab31	MAQC_B_R3	1000	rRNA depletion	TRUE	Vazyme	VAHTS Universal V8 RNA-Seq Library Prep Kit for Illumina	150	42.1	NovaSeq 6000	A00250	HKMTYDSX3	HKMTYDSX3_lane03	MAQC_B	0.936322	0.461816	0.18235	191413080	78587325	243	1.01
lab31	M8_R1	1000	rRNA depletion	TRUE	VAHTS	VAHTS Universal V8 RNA-Seq Library Prep Kit for Illumina	150	37.7	NovaSeq 6000	A00250	HKMTYDSX3	HKMTYDSX3_lane03	M8	0.935984	0.4715	0.18405	168165518	62445291	250	1.04
lab31	M8_R2	1000	rRNA depletion	TRUE	VAHTS	VAHTS Universal V8 RNA-Seq Library Prep Kit for Illumina	150	35.5	NovaSeq 6000	A00250	HKMTYDSX3	HKMTYDSX3_lane03	M8	0.933775	0.470719	0.17476	164018330	61081805	247	1.06
lab31	M8_R3	1000	rRNA depletion	TRUE	VAHTS	VAHTS Universal V8 RNA-Seq Library Prep Kit for Illumina	150	37.4	NovaSeq 6000	A00250	HKMTYDSX3	HKMTYDSX3_lane03	M8	0.93386	0.471756	0.21593	236358920	88536646	249	1.05
lab31	F7_R1	1000	rRNA depletion	TRUE	VAHTS	VAHTS Universal V8 RNA-Seq Library Prep Kit for Illumina	150	30.3	NovaSeq 6000	A00250	HKMTYDSX3	HKMTYDSX3_lane03	F7	0.935387	0.478965	0.21605	196458820	73592390	249	1.06
lab31	F7_R2	1000	rRNA depletion	TRUE	VAHTS	VAHTS Universal V8 RNA-Seq Library Prep Kit for Illumina	150	29.5	NovaSeq 6000	A00250	HKMTYDSX3	HKMTYDSX3_lane03	F7	0.929188	0.475621	0.20625	239729674	88783028	266	1.06
lab31	F7_R3	1000	rRNA depletion	TRUE	VAHTS	VAHTS Universal V8 RNA-Seq Library Prep Kit for Illumina	150	32.9	NovaSeq 6000	A00250	HKMTYDSX3	HKMTYDSX3_lane03	F7	0.935032	0.481017	0.20305	165392316	62944886	250	1.04
lab31	D5_R1	1000	rRNA depletion	TRUE	VAHTS	VAHTS Universal V8 RNA-Seq Library Prep Kit for Illumina	150	75.4	NovaSeq 6000	A00250	HKM3KDSX3	HKM3KDSX3_lane02	D5	0.921534	0.475364	0.1648	139488896	56750537	254	1.07
lab31	D5_R2	1000	rRNA depletion	TRUE	VAHTS	VAHTS Universal V8 RNA-Seq Library Prep Kit for Illumina	150	73.8	NovaSeq 6000	A00250	HKM3KDSX3	HKM3KDSX3_lane04	D5	0.914756	0.472441	0.18661	226024958	91496191	264	1.07
lab31	D5_R3	1000	rRNA depletion	TRUE	VAHTS	VAHTS Universal V8 RNA-Seq Library Prep Kit for Illumina	150	69.6	DNBSEQ-T7		E100047247	E100047247_lane01	D5	0.948011	0.469353	0.12972	260003594	109479018	251	1.06
lab31	T1_R1	1000	rRNA depletion	TRUE	VAHTS	VAHTS Universal V8 RNA-Seq Library Prep Kit for Illumina	150	71.6	DNBSEQ-T7		E100047247	E100047247_lane01	T1	0.941505	0.46846	0.12272	286085560	110630732	245	1.07
lab31	T1_R2	1000	rRNA depletion	TRUE	VAHTS	VAHTS Universal V8 RNA-Seq Library Prep Kit for Illumina	150	70.6	DNBSEQ-T7		E100047247	E100047247_lane01	T1	0.937453	0.464102	0.10662	209966052	82247052	250	1.07
lab31	T1_R3	1000	rRNA depletion	TRUE	VAHTS	VAHTS Universal V8 RNA-Seq Library Prep Kit for Illumina	150	75.6	DNBSEQ-T7		E100047247	E100047247_lane01	T1	0.943943	0.466175	0.12059	245759140	95919062	250	1.09
lab31	T2_R1	1000	rRNA depletion	TRUE	VAHTS	VAHTS Universal V8 RNA-Seq Library Prep Kit for Illumina	150	69.4	DNBSEQ-T7		E100047247	E100047247_lane01	T2	0.940605	0.475439	0.1409	265132140	105365378	243	1.09
lab31	T2_R2	1000	rRNA depletion	TRUE	VAHTS	VAHTS Universal V8 RNA-Seq Library Prep Kit for Illumina	150	73.6	DNBSEQ-T7		E100047247	E100047247_lane01	T2	0.939026	0.47599	0.13756	264180444	105123976	247	1.1
lab31	T2_R3	1000	rRNA depletion	TRUE	VAHTS	VAHTS Universal V8 RNA-Seq Library Prep Kit for Illumina	150	68.2	DNBSEQ-T7		E100047247	E100047247_lane01	T2	0.94483	0.47796	0.14306	246262104	98146718	238	1.1
lab31	D6_R1	1000	rRNA depletion	TRUE	VAHTS	VAHTS Universal V8 RNA-Seq Library Prep Kit for Illumina	150	81.2	NovaSeq 6000	A00250	HKM3KDSX3	HKM3KDSX3_lane03	D6	0.926648	0.480922	0.19284	173001370	68064251	256	1.07
lab31	D6_R2	1000	rRNA depletion	TRUE	VAHTS	VAHTS Universal V8 RNA-Seq Library Prep Kit for Illumina	150	70.2	NovaSeq 6000	A00250	HKM3KDSX3	HKM3KDSX3_lane03	D6	0.925799	0.483627	0.22776	246599786	95859436	249	1.08
lab31	D6_R3	1000	rRNA depletion	TRUE	VAHTS	VAHTS Universal V8 RNA-Seq Library Prep Kit for Illumina	150	63.6	NovaSeq 6000	A00250	HKM3KDSX3	HKM3KDSX3_lane03	D6	0.921525	0.487539	0.20121	173969386	67797205	240	1.05
lab33	MAQC_A_R1	500	rRNA depletion	TRUE	Yeasen	Hieff NGS Ultima Dual mode mRNA Library PrepKit for MGI	150	98.8	DNBSEQ-T7		E100047082	E100047082_lane01	MAQC_A	0.933711	0.494929	0.31055	250207880	103515784	278	1.06
lab33	MAQC_A_R2	500	rRNA depletion	TRUE	Yeasen	Hieff NGS Ultima Dual mode mRNA Library PrepKit for MGI	150	81	DNBSEQ-T7		E100047082	E100047082_lane01	MAQC_A	0.926594	0.495154	0.28158	201946102	81947486	270	1.04
lab33	MAQC_A_R3	500	rRNA depletion	TRUE	Yeasen	Hieff NGS Ultima Dual mode mRNA Library PrepKit for MGI	150	114	DNBSEQ-T7		E100047082	E100047082_lane01	MAQC_A	0.934846	0.484612	0.28238	229186780	96169236	332	1.07
lab33	MAQC_B_R1	500	rRNA depletion	TRUE	Yeasen	Hieff NGS Ultima Dual mode mRNA Library PrepKit for MGI	150	77	DNBSEQ-T7		E100047082	E100047082_lane01	MAQC_B	0.924744	0.48603	0.28812	280748350	115101900	275	1.03
lab33	MAQC_B_R2	500	rRNA depletion	TRUE	Yeasen	Hieff NGS Ultima Dual mode mRNA Library PrepKit for MGI	150	81.4	DNBSEQ-T7		E100047082	E100047082_lane01	MAQC_B	0.923959	0.483944	0.25025	186247808	76281778	282	1.05
lab33	MAQC_B_R3	500	rRNA depletion	TRUE	Yeasen	Hieff NGS Ultima Dual mode mRNA Library PrepKit for MGI	150	67.6	DNBSEQ-T7		E100047082	E100047082_lane01	MAQC_B	0.927129	0.487737	0.3026	322610896	131376948	280	1.04
lab33	M8_R1	500	rRNA depletion	TRUE	Yeasen	Hieff NGS Ultima Dual mode mRNA Library PrepKit for MGI	150	65.8	DNBSEQ-T7		E100047082	E100047082_lane01	M8	0.92214	0.496054	0.2976	180420782	66113224	281	1.08
lab33	M8_R2	500	rRNA depletion	TRUE	Yeasen	Hieff NGS Ultima Dual mode mRNA Library PrepKit for MGI	150	53.6	DNBSEQ-T7		E100047082	E100047082_lane01	M8	0.92372	0.507471	0.29706	169327000	59946416	270	1.03
lab33	M8_R3	500	rRNA depletion	TRUE	Yeasen	Hieff NGS Ultima Dual mode mRNA Library PrepKit for MGI	150	41.4	DNBSEQ-T7		E100047082	E100047082_lane01	M8	0.926084	0.504447	0.30605	187615854	66562092	287	1.05
lab33	F7_R1	500	rRNA depletion	TRUE	Yeasen	Hieff NGS Ultima Dual mode mRNA Library PrepKit for MGI	150	47.4	DNBSEQ-T7		E100051028	E100051028_lane01	F7	0.929586	0.516894	0.33503	196897580	70040030	287	1.02
lab33	F7_R2	500	rRNA depletion	TRUE	Yeasen	Hieff NGS Ultima Dual mode mRNA Library PrepKit for MGI	150	43.2	DNBSEQ-T7		E100047082	E100047082_lane01	F7	0.913159	0.510056	0.29423	167101110	59488986	317	1.02
lab33	F7_R3	500	rRNA depletion	TRUE	Yeasen	Hieff NGS Ultima Dual mode mRNA Library PrepKit for MGI	150	41	DNBSEQ-T7		E100047082	E100047082_lane01	F7	0.922132	0.513782	0.31506	169024412	60787164	280	1.05
lab33	D5_R1	500	rRNA depletion	TRUE	Yeasen	Hieff NGS Ultima Dual mode mRNA Library PrepKit for MGI	150	73	DNBSEQ-T7		E100047082	E100047082_lane01	D5	0.92768	0.509044	0.33614	180139180	70190794	297	1.05
lab33	D5_R2	500	rRNA depletion	TRUE	Yeasen	Hieff NGS Ultima Dual mode mRNA Library PrepKit for MGI	150	66	DNBSEQ-T7		E100047082	E100047082_lane01	D5	0.93113	0.520934	0.36093	217291914	83874510	282	1.04
lab33	D5_R3	500	rRNA depletion	TRUE	Yeasen	Hieff NGS Ultima Dual mode mRNA Library PrepKit for MGI	150	65.8	DNBSEQ-T7		E100047082	E100047082_lane01	D5	0.925256	0.516332	0.364	233984152	91042578	294	1.03
lab33	T1_R1	500	rRNA depletion	TRUE	Yeasen	Hieff NGS Ultima Dual mode mRNA Library PrepKit for MGI	150	74.8	DNBSEQ-T7		E100051028	E100051028_lane01	T1	0.934654	0.500277	0.365	316722168	118420718	295	1.07
lab33	T1_R2	500	rRNA depletion	TRUE	Yeasen	Hieff NGS Ultima Dual mode mRNA Library PrepKit for MGI	150	62.6	DNBSEQ-T7		E100047082	E100047082_lane01	T1	0.923188	0.512283	0.35077	266493378	96540452	282	1.07
lab33	T1_R3	500	rRNA depletion	TRUE	Yeasen	Hieff NGS Ultima Dual mode mRNA Library PrepKit for MGI	150	40.2	DNBSEQ-T7		E100051028	E100051028_lane01	T1	0.933459	0.514717	0.34367	229401566	82698902	282	1.02
lab33	T2_R1	500	rRNA depletion	TRUE	Yeasen	Hieff NGS Ultima Dual mode mRNA Library PrepKit for MGI	150	40	DNBSEQ-T7		E100047082	E100047082_lane01	T2	0.922228	0.517922	0.32482	183542884	67116210	301	1.01
lab33	T2_R2	500	rRNA depletion	TRUE	Yeasen	Hieff NGS Ultima Dual mode mRNA Library PrepKit for MGI	150	67.8	DNBSEQ-T7		E100047082	E100047082_lane01	T2	0.918782	0.507233	0.31976	191533308	71772792	284	1.06
lab33	T2_R3	500	rRNA depletion	TRUE	Yeasen	Hieff NGS Ultima Dual mode mRNA Library PrepKit for MGI	150	61.4	DNBSEQ-T7		E100047082	E100047082_lane01	T2	0.928881	0.514844	0.37159	263888604	99513688	272	1.04
lab33	D6_R1	500	rRNA depletion	TRUE	Yeasen	Hieff NGS Ultima Dual mode mRNA Library PrepKit for MGI	150	42.6	DNBSEQ-T7		E100047082	E100047082_lane01	D6	0.919451	0.523291	0.33591	182681042	67282576	276	1.01
lab33	D6_R2	500	rRNA depletion	TRUE	Yeasen	Hieff NGS Ultima Dual mode mRNA Library PrepKit for MGI	150	57	DNBSEQ-T7		E100047082	E100047082_lane01	D6	0.922531	0.522931	0.38	269247574	101293026	278	1.03
lab33	D6_R3	500	rRNA depletion	TRUE	Yeasen	Hieff NGS Ultima Dual mode mRNA Library PrepKit for MGI	150	65	DNBSEQ-T7		E100047082	E100047082_lane01	D6	0.917931	0.514914	0.33899	189461040	73418644	286	1.05
lab35	MAQC_A_R1	500	PolyA(+) enrichment	FALSE	Yeasen	Hieff NGS Ultima Dual mode mRNA Library PrepKit for MGI	150	66.272	DNBSEQ-T7		E100047151	E100047151_lane01	MAQC_A	0.934345	0.493455	0.0565	121293406	95501560	370	1.21
lab35	MAQC_A_R2	500	PolyA(+) enrichment	FALSE	Yeasen	Hieff NGS Ultima Dual mode mRNA Library PrepKit for MGI	150	54.716	DNBSEQ-T7		E100047151	E100047151_lane01	MAQC_A	0.923585	0.492903	0.05276	119478490	93688778	406	1.2
lab35	MAQC_A_R3	500	PolyA(+) enrichment	FALSE	Yeasen	Hieff NGS Ultima Dual mode mRNA Library PrepKit for MGI	150	47.476	DNBSEQ-T7		E100047151	E100047151_lane01	MAQC_A	0.930508	0.50093	0.06061	93437538	68056742	367	1.22
lab35	MAQC_B_R1	500	PolyA(+) enrichment	FALSE	Yeasen	Hieff NGS Ultima Dual mode mRNA Library PrepKit for MGI	150	32.44	DNBSEQ-T7		E100047151	E100047151_lane01	MAQC_B	0.928724	0.490817	0.04824	97950850	77230130	317	1.24
lab35	MAQC_B_R2	500	PolyA(+) enrichment	FALSE	Yeasen	Hieff NGS Ultima Dual mode mRNA Library PrepKit for MGI	150	34.142	DNBSEQ-T7		E100047151	E100047151_lane01	MAQC_B	0.926571	0.491926	0.04531	86990970	68488120	321	1.25
lab35	MAQC_B_R3	500	PolyA(+) enrichment	FALSE	Yeasen	Hieff NGS Ultima Dual mode mRNA Library PrepKit for MGI	150	39.896	DNBSEQ-T7		E100047151	E100047151_lane01	MAQC_B	0.929491	0.491217	0.04077	76556894	60124584	309	1.25
lab35	M8_R1	500	PolyA(+) enrichment	FALSE	Yeasen	Hieff NGS Ultima Dual mode mRNA Library PrepKit for MGI	150	42.48	DNBSEQ-T7		E100047151	E100047151_lane01	M8	0.936243	0.491237	0.04711	70888508	52838218	373	1.14
lab35	M8_R2	500	PolyA(+) enrichment	FALSE	Yeasen	Hieff NGS Ultima Dual mode mRNA Library PrepKit for MGI	150	73.2	DNBSEQ-T7		E100047151	E100047151_lane01	M8	0.930384	0.491816	0.04271	76095998	56797650	388	1.15
lab35	M8_R3	500	PolyA(+) enrichment	FALSE	Yeasen	Hieff NGS Ultima Dual mode mRNA Library PrepKit for MGI	150	36.09	DNBSEQ-T7		E100047151	E100047151_lane01	M8	0.929493	0.491856	0.05223	106507898	78961318	385	1.14
lab35	F7_R1	500	PolyA(+) enrichment	FALSE	Yeasen	Hieff NGS Ultima Dual mode mRNA Library PrepKit for MGI	150	35.61	DNBSEQ-T7		E100047151	E100047151_lane01	F7	0.925897	0.490734	0.04352	66456818	49058554	412	1.15
lab35	F7_R2	500	PolyA(+) enrichment	FALSE	Yeasen	Hieff NGS Ultima Dual mode mRNA Library PrepKit for MGI	150	36.25	DNBSEQ-T7		E100047151	E100047151_lane01	F7	0.933127	0.492428	0.05633	95391972	70711592	392	1.17
lab35	F7_R3	500	PolyA(+) enrichment	FALSE	Yeasen	Hieff NGS Ultima Dual mode mRNA Library PrepKit for MGI	150	37.07	DNBSEQ-T7		E100047151	E100047151_lane01	F7	0.903554	0.495385	0.03969	75601856	56106284	452	1.16
lab35	D5_R1	500	PolyA(+) enrichment	FALSE	Yeasen	Hieff NGS Ultima Dual mode mRNA Library PrepKit for MGI	150	38.2	DNBSEQ-T7		E100047151	E100047151_lane01	D5	0.927798	0.492486	0.06704	133788008	101938058	437	1.17
lab35	D5_R2	500	PolyA(+) enrichment	FALSE	Yeasen	Hieff NGS Ultima Dual mode mRNA Library PrepKit for MGI	150	27.51	DNBSEQ-T7		E100047151	E100047151_lane01	D5	0.93299	0.493469	0.0579	98018600	74530712	427	1.16
lab35	D5_R3	500	PolyA(+) enrichment	FALSE	Yeasen	Hieff NGS Ultima Dual mode mRNA Library PrepKit for MGI	150	43.59	DNBSEQ-T7		E100047151	E100047151_lane01	D5	0.929529	0.492021	0.05379	88264728	67079126	432	1.17
lab35	T1_R1	500	PolyA(+) enrichment	FALSE	Yeasen	Hieff NGS Ultima Dual mode mRNA Library PrepKit for MGI	150	39.56	DNBSEQ-T7		E100047151	E100047151_lane01	T1	0.933655	0.495021	0.0443	78231532	58437872	394	1.14
lab35	T1_R2	500	PolyA(+) enrichment	FALSE	Yeasen	Hieff NGS Ultima Dual mode mRNA Library PrepKit for MGI	150	29.52	DNBSEQ-T7		E100047151	E100047151_lane01	T1	0.928497	0.493838	0.04695	93372080	69324854	408	1.15
lab35	T1_R3	500	PolyA(+) enrichment	FALSE	Yeasen	Hieff NGS Ultima Dual mode mRNA Library PrepKit for MGI	150	46.3	DNBSEQ-T7		E100047151	E100047151_lane01	T1	0.928181	0.492134	0.04229	79269778	58987336	394	1.15
lab35	T2_R1	500	PolyA(+) enrichment	FALSE	Yeasen	Hieff NGS Ultima Dual mode mRNA Library PrepKit for MGI	150	35.7	DNBSEQ-T7		E100047151	E100047151_lane01	T2	0.929361	0.492323	0.05048	103813894	77391336	397	1.16
lab35	T2_R2	500	PolyA(+) enrichment	FALSE	Yeasen	Hieff NGS Ultima Dual mode mRNA Library PrepKit for MGI	150	29.75	DNBSEQ-T7		E100047151	E100047151_lane01	T2	0.932998	0.493089	0.05015	98691244	73531484	385	1.16
lab35	T2_R3	500	PolyA(+) enrichment	FALSE	Yeasen	Hieff NGS Ultima Dual mode mRNA Library PrepKit for MGI	150	27.03	DNBSEQ-T7		E100047151	E100047151_lane01	T2	0.926602	0.489585	0.05202	112559270	83714358	412	1.18
lab35	D6_R1	500	PolyA(+) enrichment	FALSE	Yeasen	Hieff NGS Ultima Dual mode mRNA Library PrepKit for MGI	150	25.88	DNBSEQ-T7		E100047151	E100047151_lane01	D6	0.932169	0.495353	0.05054	97403288	72688822	406	1.16
lab35	D6_R2	500	PolyA(+) enrichment	FALSE	Yeasen	Hieff NGS Ultima Dual mode mRNA Library PrepKit for MGI	150	24.21	DNBSEQ-T7		E100047151	E100047151_lane01	D6	0.930843	0.492517	0.05418	106608262	79624826	415	1.16
lab35	D6_R3	500	PolyA(+) enrichment	FALSE	Yeasen	Hieff NGS Ultima Dual mode mRNA Library PrepKit for MGI	150	35.63	DNBSEQ-T7		E100047151	E100047151_lane01	D6	0.933868	0.492236	0.05728	110919414	82941982	380	1.15
lab36	MAQC_A_R1	500	rRNA depletion	TRUE	NEB	The NEBNext UltraII DNA Library Prep Kit	100	87.45	DNBSEQ-T7RS		E100047343	E100047343_lane01	MAQC_A	0.948176	0.481186	0.25623	394199452	182781742	213	1.06
lab36	MAQC_A_R2	500	rRNA depletion	TRUE	NEB	The NEBNext UltraII DNA Library Prep Kit	100	97.712	DNBSEQ-T7RS		E100047343	E100047343_lane01	MAQC_A	0.942042	0.477221	0.22153	307768220	142711260	225	1.06
lab36	MAQC_A_R3	500	rRNA depletion	TRUE	NEB	The NEBNext UltraII DNA Library Prep Kit	100	85.105	DNBSEQ-T7RS		E100047343	E100047343_lane01	MAQC_A	0.946636	0.474109	0.2588	491543844	225544094	216	1.1
lab36	MAQC_B_R1	500	rRNA depletion	TRUE	NEB	The NEBNext UltraII DNA Library Prep Kit	100	128.77	DNBSEQ-T7RS		E100047343	E100047343_lane01	MAQC_B	0.947784	0.476724	0.2172	299611750	135423884	213	1.06
lab36	MAQC_B_R2	500	rRNA depletion	TRUE	NEB	The NEBNext UltraII DNA Library Prep Kit	100	80.143	DNBSEQ-T7RS		E100047343	E100047343_lane01	MAQC_B	0.944572	0.473197	0.24618	429600408	194207578	213	1.05
lab36	MAQC_B_R3	500	rRNA depletion	TRUE	NEB	The NEBNext UltraII DNA Library Prep Kit	100	91.224	DNBSEQ-T7RS		E100047343	E100047343_lane01	MAQC_B	0.941684	0.472289	0.23674	408978380	185230774	207	1.05
lab36	M8_R1	500	rRNA depletion	TRUE	NEB	The NEBNext UltraII DNA Library Prep Kit	100	97.33	DNBSEQ-T7RS		E100047343	E100047343_lane01	M8	0.945013	0.471517	0.2533	351576742	144821816	216	1.05
lab36	M8_R2	500	rRNA depletion	TRUE	NEB	The NEBNext UltraII DNA Library Prep Kit	100	106.4	DNBSEQ-T7RS		E100047343	E100047343_lane01	M8	0.944091	0.471661	0.25348	363286552	150205736	216	1.05
lab36	M8_R3	500	rRNA depletion	TRUE	NEB	The NEBNext UltraII DNA Library Prep Kit	100	106.9	DNBSEQ-T7RS		E100047343	E100047343_lane01	M8	0.944355	0.47192	0.24483	324879728	134942170	220	1.04
lab36	F7_R1	500	rRNA depletion	TRUE	NEB	The NEBNext UltraII DNA Library Prep Kit	100	126.18	DNBSEQ-T7RS		E100047343	E100047343_lane01	F7	0.943919	0.4756	0.25172	289568134	121456720	225	1.06
lab36	F7_R2	500	rRNA depletion	TRUE	NEB	The NEBNext UltraII DNA Library Prep Kit	100	111.09	DNBSEQ-T7RS		E100047343	E100047343_lane01	F7	0.948476	0.472761	0.24824	295444028	122260274	226	1.07
lab36	F7_R3	500	rRNA depletion	TRUE	NEB	The NEBNext UltraII DNA Library Prep Kit	100	115.68	DNBSEQ-T7RS		E100047343	E100047343_lane01	F7	0.939685	0.472795	0.2429	261586448	108372230	222	1.05
lab36	D5_R1	500	rRNA depletion	TRUE	NEB	The NEBNext UltraII DNA Library Prep Kit	100	103.33	DNBSEQ-T7RS		E100047343	E100047343_lane01	D5	0.944764	0.470654	0.24265	256098822	115774606	227	1.03
lab36	D5_R2	500	rRNA depletion	TRUE	NEB	The NEBNext UltraII DNA Library Prep Kit	100	111.01	DNBSEQ-T7RS		E100047343	E100047343_lane01	D5	0.942701	0.464586	0.24515	266603334	118894598	233	1.08
lab36	D5_R3	500	rRNA depletion	TRUE	NEB	The NEBNext UltraII DNA Library Prep Kit	100	80.96	DNBSEQ-T7RS		E100047343	E100047343_lane01	D5	0.942041	0.462129	0.22868	231495530	102140744	233	1.07
lab36	T1_R1	500	rRNA depletion	TRUE	NEB	The NEBNext UltraII DNA Library Prep Kit	100	128.91	DNBSEQ-T7RS		E100047343	E100047343_lane01	T1	0.945886	0.483001	0.24973	251251388	107351072	209	1.06
lab36	T1_R2	500	rRNA depletion	TRUE	NEB	The NEBNext UltraII DNA Library Prep Kit	100	131.16	DNBSEQ-T7RS		E100047343	E100047343_lane01	T1	0.94376	0.477082	0.2558	302610244	127615304	216	1.06
lab36	T1_R3	500	rRNA depletion	TRUE	NEB	The NEBNext UltraII DNA Library Prep Kit	100	116.16	DNBSEQ-T7RS		E100047343	E100047343_lane01	T1	0.941614	0.474554	0.24234	278564840	117504066	221	1.06
lab36	T2_R1	500	rRNA depletion	TRUE	NEB	The NEBNext UltraII DNA Library Prep Kit	100	117.53	DNBSEQ-T7RS		E100047343	E100047343_lane01	T2	0.945646	0.475887	0.24808	237675962	102891202	222	1.07
lab36	T2_R2	500	rRNA depletion	TRUE	NEB	The NEBNext UltraII DNA Library Prep Kit	100	111.33	DNBSEQ-T7RS		E100047343	E100047343_lane01	T2	0.941225	0.473784	0.24932	272163898	116735144	220	1.04
lab36	T2_R3	500	rRNA depletion	TRUE	NEB	The NEBNext UltraII DNA Library Prep Kit	100	129.93	DNBSEQ-T7RS		E100047343	E100047343_lane01	T2	0.940927	0.469478	0.23323	224463288	95339474	231	1.06
lab36	D6_R1	500	rRNA depletion	TRUE	NEB	The NEBNext UltraII DNA Library Prep Kit	100	120.77	DNBSEQ-T7RS		E100047343	E100047343_lane01	D6	0.950036	0.479693	0.2671	281235746	123804030	212	1.06
lab36	D6_R2	500	rRNA depletion	TRUE	NEB	The NEBNext UltraII DNA Library Prep Kit	100	95.32	DNBSEQ-T7RS		E100047343	E100047343_lane01	D6	0.943715	0.471206	0.26317	312719768	133382232	228	1.06
lab36	D6_R3	500	rRNA depletion	TRUE	NEB	The NEBNext UltraII DNA Library Prep Kit	100	125.32	DNBSEQ-T7RS		E100047343	E100047343_lane01	D6	0.947146	0.478617	0.27029	282280662	124041490	216	1.06
lab38	MAQC_A_R1	1000	rRNA depletion	FALSE	Vazyme	VAHTS Universal DNA Library Prep Kit	150	6.68	NovaSeq 6000	A00335	BHCMH3DMXY	BHCMH3DMXY_lane01	MAQC_A	0.93201	0.426179	0.08275	44054648	16998790	238	0.98
lab38	MAQC_A_R2	1000	rRNA depletion	FALSE	Vazyme	VAHTS Universal DNA Library Prep Kit	150	6.053	NovaSeq 6000	A00335	BHCMH3DMXY	BHCMH3DMXY_lane01	MAQC_A	0.931593	0.424311	0.07825	52500966	20006029	232	1.04
lab38	MAQC_A_R3	1000	rRNA depletion	FALSE	Vazyme	VAHTS Universal DNA Library Prep Kit	150	8.2955	NovaSeq 6000	A00335	BHCMH3DMXY	BHCMH3DMXY_lane01	MAQC_A	0.936651	0.424216	0.0862	46435758	17757679	223	1.04
lab38	MAQC_B_R1	1000	rRNA depletion	FALSE	Vazyme	VAHTS Universal DNA Library Prep Kit	150	4.5465	NovaSeq 6000	A00335	BHCMH3DMXY	BHCMH3DMXY_lane01	MAQC_B	0.936227	0.425842	0.09171	47005644	18669416	225	0.9
lab38	MAQC_B_R2	1000	rRNA depletion	FALSE	Vazyme	VAHTS Universal DNA Library Prep Kit	150	7.184	NovaSeq 6000	A00335	BHCMH3DMXY	BHCMH3DMXY_lane01	MAQC_B	0.935807	0.422716	0.0802	35979564	13830071	231	0.86
lab38	MAQC_B_R3	1000	rRNA depletion	FALSE	Vazyme	VAHTS Universal DNA Library Prep Kit	150	5.2725	NovaSeq 6000	A00335	BHCMH3DMXY	BHCMH3DMXY_lane01	MAQC_B	0.928257	0.422355	0.07845	39976354	15410369	233	0.9
lab38	M8_R1	1000	rRNA depletion	FALSE	VAHTS	VAHTS Universal V8 RNA-seq Library Prep Kit for Illumina	150	4.85	NovaSeq 6000	A00335	BHCMH3DMXY	BHCMH3DMXY_lane01	M8	0.933551	0.423336	0.08358	45213094	16015358	222	0.92
lab38	M8_R2	1000	rRNA depletion	FALSE	VAHTS	VAHTS Universal V8 RNA-seq Library Prep Kit for Illumina	150	3.72	NovaSeq 6000	A00335	BHCMH3DMXY	BHCMH3DMXY_lane01	M8	0.933202	0.42241	0.07529	37281266	12849654	219	0.97
lab38	M8_R3	1000	rRNA depletion	FALSE	VAHTS	VAHTS Universal V8 RNA-seq Library Prep Kit for Illumina	150	2.87	NovaSeq 6000	A00335	BHCMH3DMXY	BHCMH3DMXY_lane01	M8	0.940465	0.419243	0.08167	39283316	13331095	225	0.91
lab38	F7_R1	1000	rRNA depletion	FALSE	VAHTS	VAHTS Universal V8 RNA-seq Library Prep Kit for Illumina	150	6.37	NovaSeq 6000	A00335	BHCMH3DMXY	BHCMH3DMXY_lane01	F7	0.935847	0.421101	0.08469	47452392	16494963	230	1.02
lab38	F7_R2	1000	rRNA depletion	FALSE	VAHTS	VAHTS Universal V8 RNA-seq Library Prep Kit for Illumina	150	3.36	NovaSeq 6000	A00335	BHCMH3DMXY	BHCMH3DMXY_lane01	F7	0.931927	0.419917	0.08944	36531074	12491923	235	0.97
lab38	F7_R3	1000	rRNA depletion	FALSE	VAHTS	VAHTS Universal V8 RNA-seq Library Prep Kit for Illumina	150	5.9	NovaSeq 6000	A00335	BHCMH3DMXY	BHCMH3DMXY_lane01	F7	0.933435	0.423994	0.07974	37708182	13209688	234	0.99
lab38	D5_R1	1000	rRNA depletion	FALSE	VAHTS	VAHTS Universal V8 RNA-seq Library Prep Kit for Illumina	150	6.79	NovaSeq 6000	A00335	BHCMH3DMXY	BHCMH3DMXY_lane01	D5	0.933108	0.423985	0.08148	45188168	17584941	229	1.02
lab38	D5_R2	1000	rRNA depletion	FALSE	VAHTS	VAHTS Universal V8 RNA-seq Library Prep Kit for Illumina	150	2.34	NovaSeq 6000	A00335	BHCMH3DMXY	BHCMH3DMXY_lane01	D5	0.923454	0.422239	0.06817	33969644	12966288	234	1.01
lab38	D5_R3	1000	rRNA depletion	FALSE	VAHTS	VAHTS Universal V8 RNA-seq Library Prep Kit for Illumina	150	9.58	NovaSeq 6000	A00335	BHCMH3DMXY	BHCMH3DMXY_lane01	D5	0.937713	0.423116	0.0834	43719750	16766899	224	1.02
lab38	T1_R1	1000	rRNA depletion	FALSE	VAHTS	VAHTS Universal V8 RNA-seq Library Prep Kit for Illumina	150	7.19	NovaSeq 6000	A00335	BHCMH3DMXY	BHCMH3DMXY_lane01	T1	0.935754	0.420592	0.07967	43212532	15111730	228	0.96
lab38	T1_R2	1000	rRNA depletion	FALSE	VAHTS	VAHTS Universal V8 RNA-seq Library Prep Kit for Illumina	150	3.53	NovaSeq 6000	A00335	BHCMH3DMXY	BHCMH3DMXY_lane01	T1	0.937085	0.420374	0.0824	39734058	13566180	229	0.94
lab38	T1_R3	1000	rRNA depletion	FALSE	VAHTS	VAHTS Universal V8 RNA-seq Library Prep Kit for Illumina	150	9.52	NovaSeq 6000	A00335	BHCMH3DMXY	BHCMH3DMXY_lane01	T1	0.932678	0.422238	0.07928	44719590	15579576	227	0.93
lab38	T2_R1	1000	rRNA depletion	FALSE	VAHTS	VAHTS Universal V8 RNA-seq Library Prep Kit for Illumina	150	5.93	NovaSeq 6000	A00335	BHCMH3DMXY	BHCMH3DMXY_lane01	T2	0.932785	0.425155	0.08232	44273734	16042517	226	0.96
lab38	T2_R2	1000	rRNA depletion	FALSE	VAHTS	VAHTS Universal V8 RNA-seq Library Prep Kit for Illumina	150	4.63	NovaSeq 6000	A00335	BHCMH3DMXY	BHCMH3DMXY_lane01	T2	0.937339	0.424395	0.08413	40131888	14577556	221	0.98
lab38	T2_R3	1000	rRNA depletion	FALSE	VAHTS	VAHTS Universal V8 RNA-seq Library Prep Kit for Illumina	150	5.45	NovaSeq 6000	A00335	BHCMH3DMXY	BHCMH3DMXY_lane01	T2	0.936624	0.421302	0.08446	38963120	14087418	237	0.96
lab38	D6_R1	1000	rRNA depletion	FALSE	VAHTS	VAHTS Universal V8 RNA-seq Library Prep Kit for Illumina	150	6.47	NovaSeq 6000	A00335	BHCMH3DMXY	BHCMH3DMXY_lane01	D6	0.937912	0.424295	0.07849	35853298	13330129	234	1.02
lab38	D6_R2	1000	rRNA depletion	FALSE	VAHTS	VAHTS Universal V8 RNA-seq Library Prep Kit for Illumina	150	4.88	NovaSeq 6000	A00335	BHCMH3DMXY	BHCMH3DMXY_lane01	D6	0.934622	0.424342	0.0788	32308460	12404695	241	0.99
lab38	D6_R3	1000	rRNA depletion	FALSE	VAHTS	VAHTS Universal V8 RNA-seq Library Prep Kit for Illumina	150	4.88	NovaSeq 6000	A00335	BHCMH3DMXY	BHCMH3DMXY_lane01	D6	0.933873	0.427424	0.07581	34809426	13166611	233	0.99
lab42	MAQC_A_R1	500	PolyA(+) enrichment	TRUE	roche	KAPA RNA HyperPrep Kit	150	5.86	MGISEQ-2000		V350098848	lane01+02+03+04	MAQC_A	0.955645	0.458408	0.13954	121773570	93296990	247	1.26
lab42	MAQC_A_R2	500	PolyA(+) enrichment	TRUE	roche	KAPA RNA HyperPrep Kit	150	5.02	MGISEQ-2000		V350098848	lane01+02+03+04	MAQC_A	0.9492	0.468572	0.12378	117403532	87968786	249	1.29
lab42	MAQC_A_R3	500	PolyA(+) enrichment	TRUE	roche	KAPA RNA HyperPrep Kit	150	7.14	MGISEQ-2000		V350098848	lane01+02+03+04	MAQC_A	0.948256	0.466945	0.12585	128679192	97281758	248	1.33
lab42	MAQC_B_R1	500	PolyA(+) enrichment	TRUE	roche	KAPA RNA HyperPrep Kit	150	4.88	MGISEQ-2000		V350098848	lane01+02+03+04	MAQC_B	0.950933	0.464064	0.15892	124221874	91722898	212	1.23
lab42	MAQC_B_R2	500	PolyA(+) enrichment	TRUE	roche	KAPA RNA HyperPrep Kit	150	3.98	MGISEQ-2000		V350098848	lane01+02+03+04	MAQC_B	0.95385	0.463823	0.15973	124369092	91726612	214	1.18
lab42	MAQC_B_R3	500	PolyA(+) enrichment	TRUE	roche	KAPA RNA HyperPrep Kit	150	4.84	MGISEQ-2000		V350098848	lane01+02+03+04	MAQC_B	0.950131	0.466135	0.15497	115870658	85387964	214	1.23
lab42	M8_R1	500	PolyA(+) enrichment	TRUE	Roche	KAPA RNA HyperPrep Kit	150	3.8	MGISEQ-2000		V350098848	lane01+02+03+04	M8	0.940087	0.469889	0.12882	128758866	86996806	239	1.28
lab42	M8_R2	500	PolyA(+) enrichment	TRUE	Roche	KAPA RNA HyperPrep Kit	150	4.3	MGISEQ-2000		V350098848	lane01+02+03+04	M8	0.955109	0.468513	0.13867	135598988	93261630	245	1.27
lab42	M8_R3	500	PolyA(+) enrichment	TRUE	Roche	KAPA RNA HyperPrep Kit	150	4.34	MGISEQ-2000		V350098848	lane01+02+03+04	M8	0.949388	0.469131	0.14071	131181970	87936026	243	1.26
lab42	F7_R1	500	PolyA(+) enrichment	TRUE	Roche	KAPA RNA HyperPrep Kit	150	4.1	MGISEQ-2000		V350098848	lane01+02+03+04	F7	0.954419	0.471009	0.13952	117792528	80106188	249	1.24
lab42	F7_R2	500	PolyA(+) enrichment	TRUE	Roche	KAPA RNA HyperPrep Kit	150	3.94	MGISEQ-2000		V350098848	lane01+02+03+04	F7	0.956589	0.469737	0.14695	132898598	90734124	248	1.22
lab42	F7_R3	500	PolyA(+) enrichment	TRUE	Roche	KAPA RNA HyperPrep Kit	150	4.26	MGISEQ-2000		V350098848	lane01+02+03+04	F7	0.948655	0.469418	0.13788	130232012	89188218	246	1.25
lab42	D5_R1	500	PolyA(+) enrichment	TRUE	Roche	KAPA RNA HyperPrep Kit	150	5.08	MGISEQ-2000		V350098848	lane01+02+03+04	D5	0.95285	0.47015	0.15327	124514570	86338348	249	1.25
lab42	D5_R2	500	PolyA(+) enrichment	TRUE	Roche	KAPA RNA HyperPrep Kit	150	3.88	MGISEQ-2000		V350098848	lane01+02+03+04	D5	0.950014	0.471896	0.15747	130923836	90773092	254	1.29
lab42	D5_R3	500	PolyA(+) enrichment	TRUE	Roche	KAPA RNA HyperPrep Kit	150	3.94	MGISEQ-2000		V350098848	lane01+02+03+04	D5	0.955652	0.468338	0.1591	126629840	88558986	250	1.26
lab42	T1_R1	500	PolyA(+) enrichment	TRUE	Roche	KAPA RNA HyperPrep Kit	150	4	MGISEQ-2000		V350098848	lane01+02+03+04	T1	0.956681	0.468816	0.13868	118936074	81390222	242	1.28
lab42	T1_R2	500	PolyA(+) enrichment	TRUE	Roche	KAPA RNA HyperPrep Kit	150	4.36	MGISEQ-2000		V350098848	lane01+02+03+04	T1	0.949323	0.466962	0.13672	121902632	82932274	235	1.25
lab42	T1_R3	500	PolyA(+) enrichment	TRUE	Roche	KAPA RNA HyperPrep Kit	150	4.14	MGISEQ-2000		V350098848	lane01+02+03+04	T1	0.953532	0.466973	0.14103	129052756	88083898	242	1.27
lab42	T2_R1	500	PolyA(+) enrichment	TRUE	Roche	KAPA RNA HyperPrep Kit	150	4.96	MGISEQ-2000		V350098848	lane01+02+03+04	T2	0.958702	0.469714	0.13807	118491250	81647798	246	1.28
lab42	T2_R2	500	PolyA(+) enrichment	TRUE	Roche	KAPA RNA HyperPrep Kit	150	4.36	MGISEQ-2000		V350098848	lane01+02+03+04	T2	0.955158	0.466013	0.13791	123736086	85690842	248	1.26
lab42	T2_R3	500	PolyA(+) enrichment	TRUE	Roche	KAPA RNA HyperPrep Kit	150	3.76	MGISEQ-2000		V350098848	lane01+02+03+04	T2	0.937754	0.467888	0.12229	124456476	86179336	243	1.3
lab42	D6_R1	500	PolyA(+) enrichment	TRUE	Roche	KAPA RNA HyperPrep Kit	150	4.14	MGISEQ-2000		V350098848	lane01+02+03+04	D6	0.954379	0.469121	0.13763	124410362	86834616	249	1.3
lab42	D6_R2	500	PolyA(+) enrichment	TRUE	Roche	KAPA RNA HyperPrep Kit	150	3.9	MGISEQ-2000		V350098848	lane01+02+03+04	D6	0.943379	0.465981	0.13371	127817056	88637056	249	1.3
lab42	D6_R3	500	PolyA(+) enrichment	TRUE	Roche	KAPA RNA HyperPrep Kit	150	2.66	MGISEQ-2000		V350098848	lane01+02+03+04	D6	0.943157	0.464409	0.13453	121887768	86102912	242	1.32
lab45	MAQC_A_R1	1000	rRNA depletion	FALSE	Vazyme	VAHTS Universal V8 RNA-seq Library Prep Kit for Illumina	150	50	DNBSEQ-T7		E100050550	L1	MAQC_A	0.965574	0.466192	0.03336	35606830	13231702	180	1.17
lab45	MAQC_A_R2	1000	rRNA depletion	FALSE	Vazyme	VAHTS Universal V8 RNA-seq Library Prep Kit for Illumina	150	45	DNBSEQ-T7		E100050550	L1	MAQC_A	0.967552	0.470062	0.04225	58754372	21526424	181	1.15
lab45	MAQC_A_R3	1000	rRNA depletion	FALSE	Vazyme	VAHTS Universal V8 RNA-seq Library Prep Kit for Illumina	150	46	DNBSEQ-T7		E100050550	L1	MAQC_A	0.967357	0.464796	0.04173	61921924	22363034	184	1.13
lab45	MAQC_B_R1	1000	rRNA depletion	FALSE	Vazyme	VAHTS Universal V8 RNA-seq Library Prep Kit for Illumina	150	51	DNBSEQ-T7		E100050550	L1	MAQC_B	0.967956	0.461824	0.05941	73291438	26498898	175	1.03
lab45	MAQC_B_R2	1000	rRNA depletion	FALSE	Vazyme	VAHTS Universal V8 RNA-seq Library Prep Kit for Illumina	150	43	DNBSEQ-T7		E100050550	L1	MAQC_B	0.968103	0.459484	0.05115	55635656	20021554	176	1.04
lab45	MAQC_B_R3	1000	rRNA depletion	FALSE	Vazyme	VAHTS Universal V8 RNA-seq Library Prep Kit for Illumina	150	40	DNBSEQ-T7		E100050550	L1	MAQC_B	0.965739	0.460099	0.05159	55204698	19964294	181	1
lab45	M8_R1	1000	rRNA depletion	FALSE	VAHTS	VAHTS Universal V8 RNA-seq Library Prep Kit for Illumina	150	47	DNBSEQ-T7		E100050550	L1	M8	0.965193	0.472689	0.06582	52963806	17137606	181	1.08
lab45	M8_R2	1000	rRNA depletion	FALSE	VAHTS	VAHTS Universal V8 RNA-seq Library Prep Kit for Illumina	150	52	DNBSEQ-T7		E100050550	L1	M8	0.966273	0.470721	0.06461	58348590	18577848	178	1.1
lab45	M8_R3	1000	rRNA depletion	FALSE	VAHTS	VAHTS Universal V8 RNA-seq Library Prep Kit for Illumina	150	51	DNBSEQ-T7		E100050550	L1	M8	0.965104	0.472479	0.05745	44037460	14024472	180	1.04
lab45	F7_R1	1000	rRNA depletion	FALSE	VAHTS	VAHTS Universal V8 RNA-seq Library Prep Kit for Illumina	150	53	DNBSEQ-T7		E100050550	L1	F7	0.965597	0.474251	0.07299	53089934	16896602	185	1.06
lab45	F7_R2	1000	rRNA depletion	FALSE	VAHTS	VAHTS Universal V8 RNA-seq Library Prep Kit for Illumina	150	49	DNBSEQ-T7		E100050550	L1	F7	0.964888	0.475776	0.07459	52214624	16758092	184	1.03
lab45	F7_R3	1000	rRNA depletion	FALSE	VAHTS	VAHTS Universal V8 RNA-seq Library Prep Kit for Illumina	150	48	DNBSEQ-T7		E100050550	L1	F7	0.965237	0.476189	0.08018	54827200	17248210	180	1.07
lab45	D5_R1	1000	rRNA depletion	FALSE	VAHTS	VAHTS Universal V8 RNA-seq Library Prep Kit for Illumina	150	46	DNBSEQ-T7		E100050550	L1	D5	0.966333	0.478388	0.07182	52252652	18173618	177	1.08
lab45	D5_R2	1000	rRNA depletion	FALSE	VAHTS	VAHTS Universal V8 RNA-seq Library Prep Kit for Illumina	150	54	DNBSEQ-T7		E100050550	L1	D5	0.965588	0.475546	0.07101	51362972	17624534	183	1.05
lab45	D5_R3	1000	rRNA depletion	FALSE	VAHTS	VAHTS Universal V8 RNA-seq Library Prep Kit for Illumina	150	51	DNBSEQ-T7		E100050550	L1	D5	0.965628	0.474463	0.06696	43520350	15022852	185	1.08
lab45	T1_R1	1000	rRNA depletion	FALSE	VAHTS	VAHTS Universal V8 RNA-seq Library Prep Kit for Illumina	150	53	DNBSEQ-T7		E100050550	L1	T1	0.965492	0.472001	0.07055	56099140	17995232	177	1.08
lab45	T1_R2	1000	rRNA depletion	FALSE	VAHTS	VAHTS Universal V8 RNA-seq Library Prep Kit for Illumina	150	49	DNBSEQ-T7		E100050550	L1	T1	0.966573	0.470978	0.06757	49164918	15970432	182	1.1
lab45	T1_R3	1000	rRNA depletion	FALSE	VAHTS	VAHTS Universal V8 RNA-seq Library Prep Kit for Illumina	150	51	DNBSEQ-T7		E100050550	L1	T1	0.965466	0.467883	0.06215	50801520	16322770	184	1.12
lab45	T2_R1	1000	rRNA depletion	FALSE	VAHTS	VAHTS Universal V8 RNA-seq Library Prep Kit for Illumina	150	50	DNBSEQ-T7		E100050550	L1	T2	0.965512	0.47205	0.07632	47261290	15666388	191	1.1
lab45	T2_R2	1000	rRNA depletion	FALSE	VAHTS	VAHTS Universal V8 RNA-seq Library Prep Kit for Illumina	150	44	DNBSEQ-T7		E100050550	L1	T2	0.965928	0.47074	0.07379	48632374	16112756	187	1.09
lab45	T2_R3	1000	rRNA depletion	FALSE	VAHTS	VAHTS Universal V8 RNA-seq Library Prep Kit for Illumina	150	56	DNBSEQ-T7		E100050550	L1	T2	0.964327	0.473516	0.07455	40611414	13471266	193	1.1
lab45	D6_R1	1000	rRNA depletion	FALSE	VAHTS	VAHTS Universal V8 RNA-seq Library Prep Kit for Illumina	150	45	DNBSEQ-T7		E100050550	L1	D6	0.966099	0.477214	0.08785	51425742	17439618	187	1.11
lab45	D6_R2	1000	rRNA depletion	FALSE	VAHTS	VAHTS Universal V8 RNA-seq Library Prep Kit for Illumina	150	55	DNBSEQ-T7		E100050550	L1	D6	0.96605	0.47981	0.10036	60264420	21067260	185	1.12
lab45	D6_R3	1000	rRNA depletion	FALSE	VAHTS	VAHTS Universal V8 RNA-seq Library Prep Kit for Illumina	150	46	DNBSEQ-T7		E100050550	L1	D6	0.96529	0.48436	0.09188	45229976	15145860	181	1.1
