# Supplementary material for: A real-world multi-center RNA-seq benchmarking study using the Quartet and MAQC reference materials
Source: Nat Commun. 2024 Jul 22;15:6167. doi: 10.1038/s41467-024-50420-y (PMC11263697; doi:10.1038/s41467-024-50420-y)
Supplement: Supplementary file 8 — Supplementary Dataset 5 [file 41467_2024_50420_MOESM8_ESM.xlsx]

## Sheet: Data 5
Supplementary Data 5. Performance ranking of differential gene expressions analysis tools.
Annotation	Alignment	Quantification	DEG analysis	Matthews Correlation Coefficients
				Based on the Quartet reference datasets		Based on the Quartet TaqMan datasets		Based on the MAQC TaqMan datasets
				Rank	Mean ± sd	Rank	Mean ± sd	Rank	Mean ± sd	Overall Rank
Ensembl	HISAT2	StringTie	edgeR	3	0.662 ± 0.033	6	0.681 ± 0.013	15	0.673 ± 0.054	1
Ensembl	STAR	StringTie	edgeR	7	0.659 ± 0.034	12	0.678 ± 0.015	19	0.669 ± 0.052	2
Ensembl	Subread	featureCounts	edgeR	4	0.661 ± 0.028	24	0.672 ± 0.016	12	0.673 ± 0.053	3
Ensembl	HISAT2	StringTie	DESeq2	2	0.663 ± 0.033	5	0.681 ± 0.012	36	0.659 ± 0.059	4
Ensembl	Subread	HTSeq	edgeR	13	0.657 ± 0.028	21	0.673 ± 0.019	10	0.674 ± 0.048	5
Ensembl		Salmon	edgeR	14	0.657 ± 0.028	22	0.673 ± 0.019	11	0.674 ± 0.048	6
Ensembl	STAR	StringTie	DESeq2	5	0.66 ± 0.033	10	0.679 ± 0.014	40	0.652 ± 0.053	7
Ensembl	STAR	HTSeq	edgeR	15	0.656 ± 0.028	36	0.668 ± 0.019	8	0.675 ± 0.049	8
Ensembl	STAR	featureCounts	edgeR	8	0.659 ± 0.028	39	0.668 ± 0.018	13	0.673 ± 0.048	9
Ensembl	STAR	STAR	edgeR	16	0.656 ± 0.028	37	0.668 ± 0.019	9	0.675 ± 0.049	10
RefSeq	STAR	StringTie	edgeR	25	0.65 ± 0.033	8	0.68 ± 0.012	35	0.66 ± 0.06	11
Ensembl	HISAT2	featureCounts	edgeR	11	0.658 ± 0.03	35	0.669 ± 0.017	23	0.668 ± 0.059	12
Ensembl	Subread	HTSeq	DESeq2	34	0.646 ± 0.036	33	0.669 ± 0.017	4	0.678 ± 0.049	13
Ensembl		Salmon	DESeq2	35	0.646 ± 0.036	34	0.669 ± 0.017	5	0.678 ± 0.049	14
RefSeq	HISAT2	StringTie	edgeR	29	0.649 ± 0.033	4	0.683 ± 0.009	42	0.65 ± 0.071	15
Ensembl	HISAT2	HTSeq	edgeR	19	0.655 ± 0.029	38	0.668 ± 0.02	18	0.669 ± 0.056	16
Ensembl	Subread	featureCounts	DESeq2	27	0.649 ± 0.036	43	0.666 ± 0.015	6	0.678 ± 0.045	17
RefSeq	HISAT2	StringTie	DESeq2	30	0.648 ± 0.033	1	0.687 ± 0.01	57	0.644 ± 0.068	18
Ensembl	STAR	featureCounts	DEGseq	9	0.659 ± 0.024	85	0.658 ± 0.018	3	0.679 ± 0.049	19
Ensembl	STAR	featureCounts	DESeq2	28	0.649 ± 0.037	46	0.665 ± 0.019	24	0.666 ± 0.049	20
Ensembl	HISAT2	HTSeq	DESeq2	38	0.645 ± 0.038	44	0.666 ± 0.018	17	0.669 ± 0.054	21
Ensembl	HISAT2	featureCounts	DEGseq	12	0.657 ± 0.026	73	0.659 ± 0.018	14	0.673 ± 0.051	22
Ensembl	STAR	HTSeq	DEGseq	17	0.655 ± 0.023	83	0.658 ± 0.018	1	0.68 ± 0.05	23
Ensembl	Subread	featureCounts	limma	32	0.647 ± 0.032	54	0.664 ± 0.016	16	0.672 ± 0.055	24
RefSeq	Subread	featureCounts	DESeq2	62	0.62 ± 0.037	2	0.684 ± 0.013	39	0.656 ± 0.047	25
Ensembl	STAR	STAR	DEGseq	18	0.655 ± 0.023	84	0.658 ± 0.018	2	0.68 ± 0.05	26
Ensembl	Subread	featureCounts	DEGseq	10	0.658 ± 0.025	88	0.655 ± 0.016	7	0.675 ± 0.047	27
Ensembl	HISAT2	featureCounts	DESeq2	31	0.648 ± 0.037	41	0.666 ± 0.018	34	0.662 ± 0.051	28
Ensembl	HISAT2	StringTie	limma	33	0.647 ± 0.036	30	0.67 ± 0.018	45	0.648 ± 0.048	29
RefSeq		Salmon	edgeR	63	0.62 ± 0.034	9	0.68 ± 0.014	43	0.65 ± 0.053	30
Ensembl	STAR	HTSeq	DESeq2	36	0.645 ± 0.036	51	0.664 ± 0.018	28	0.665 ± 0.05	31
RefSeq	Subread	HTSeq	DESeq2	66	0.617 ± 0.036	13	0.678 ± 0.015	38	0.656 ± 0.039	32
Ensembl	STAR	STAR	DESeq2	37	0.645 ± 0.036	52	0.664 ± 0.018	29	0.665 ± 0.05	33
Ensembl	Bowtie	RSEM	edgeR	59	0.626 ± 0.044	18	0.674 ± 0.011	44	0.65 ± 0.047	34
Ensembl	HISAT2	HTSeq	DEGseq	22	0.654 ± 0.025	81	0.658 ± 0.019	20	0.668 ± 0.057	35
Ensembl	Subread	StringTie	DESeq2	47	0.637 ± 0.035	40	0.667 ± 0.013	37	0.658 ± 0.053	36
Ensembl	Subread	HTSeq	limma	42	0.643 ± 0.03	58	0.662 ± 0.018	32	0.662 ± 0.044	37
RefSeq	STAR	featureCounts	DESeq2	79	0.609 ± 0.034	3	0.683 ± 0.015	51	0.646 ± 0.041	38
Ensembl		Salmon	limma	43	0.643 ± 0.03	59	0.662 ± 0.018	33	0.662 ± 0.044	39
Ensembl	STAR	HTSeq	limma	44	0.641 ± 0.031	70	0.66 ± 0.019	21	0.668 ± 0.052	40
Ensembl	Subread	HTSeq	DEGseq	20	0.655 ± 0.024	90	0.654 ± 0.019	25	0.666 ± 0.053	41
RefSeq	Subread	StringTie	edgeR	52	0.633 ± 0.035	29	0.67 ± 0.013	55	0.644 ± 0.059	42
Ensembl	HISAT2	StringTie	DEGseq	1	0.663 ± 0.024	63	0.661 ± 0.02	72	0.638 ± 0.063	43
RefSeq	Subread	featureCounts	edgeR	54	0.63 ± 0.029	15	0.677 ± 0.017	68	0.64 ± 0.042	44
Ensembl	STAR	StringTie	limma	41	0.645 ± 0.036	31	0.669 ± 0.018	65	0.641 ± 0.046	45
Ensembl	HISAT2	featureCounts	limma	39	0.645 ± 0.031	68	0.66 ± 0.02	30	0.664 ± 0.055	46
Ensembl	STAR	STAR	limma	45	0.641 ± 0.031	71	0.66 ± 0.019	22	0.668 ± 0.052	47
Ensembl		Salmon	DEGseq	21	0.655 ± 0.024	91	0.654 ± 0.019	26	0.666 ± 0.053	48
Ensembl	Bowtie	RSEM	DEGseq	57	0.627 ± 0.04	45	0.665 ± 0.019	41	0.652 ± 0.027	49
Ensembl	HISAT2	HTSeq	limma	46	0.641 ± 0.03	67	0.66 ± 0.021	31	0.663 ± 0.052	50
RefSeq	Subread	HTSeq	edgeR	58	0.626 ± 0.028	16	0.677 ± 0.017	74	0.637 ± 0.04	51
Ensembl	STAR	StringTie	DEGseq	6	0.66 ± 0.024	75	0.659 ± 0.02	67	0.64 ± 0.064	52
Ensembl	STAR	featureCounts	limma	40	0.645 ± 0.03	82	0.658 ± 0.018	27	0.666 ± 0.05	53
Ensembl	Subread	StringTie	edgeR	55	0.629 ± 0.038	50	0.664 ± 0.01	49	0.646 ± 0.055	54
RefSeq	STAR	StringTie	DESeq2	26	0.65 ± 0.033	74	0.659 ± 0.018	54	0.645 ± 0.058	55
RefSeq	STAR	StringTie	DEGseq	24	0.651 ± 0.024	87	0.657 ± 0.021	47	0.646 ± 0.06	56
RefSeq	HISAT2	StringTie	DEGseq	23	0.651 ± 0.023	80	0.658 ± 0.023	59	0.642 ± 0.065	57
RefSeq	HISAT2	StringTie	limma	51	0.634 ± 0.033	17	0.676 ± 0.014	97	0.627 ± 0.048	58
RefSeq	Subread	StringTie	DESeq2	50	0.635 ± 0.036	14	0.678 ± 0.018	106	0.617 ± 0.068	59
RefSeq	STAR	StringTie	limma	49	0.636 ± 0.033	20	0.673 ± 0.016	102	0.621 ± 0.041	60
RefSeq		Salmon	DEGseq	65	0.618 ± 0.029	53	0.664 ± 0.021	53	0.645 ± 0.051	61
Ensembl	Bowtie	RSEM	DESeq2	73	0.612 ± 0.053	19	0.674 ± 0.013	86	0.633 ± 0.062	62
Ensembl	Bowtie	RSEM	limma	75	0.612 ± 0.047	25	0.672 ± 0.015	83	0.633 ± 0.057	63
RefSeq		kallisto	edgeR	101	0.595 ± 0.044	32	0.669 ± 0.016	52	0.646 ± 0.052	64
RefSeq	HISAT2	HTSeq	DESeq2	90	0.604 ± 0.038	48	0.665 ± 0.019	50	0.646 ± 0.037	65
RefSeq	HISAT2	featureCounts	DESeq2	81	0.607 ± 0.037	47	0.665 ± 0.019	66	0.64 ± 0.04	66
RefSeq	HISAT2	HTSeq	edgeR	82	0.607 ± 0.032	55	0.663 ± 0.016	60	0.642 ± 0.041	67
Ensembl		kallisto	edgeR	88	0.604 ± 0.043	57	0.662 ± 0.015	56	0.644 ± 0.043	68
RefSeq	STAR	HTSeq	edgeR	69	0.615 ± 0.027	72	0.659 ± 0.016	61	0.642 ± 0.045	69
RefSeq		Salmon	limma	83	0.607 ± 0.033	27	0.672 ± 0.014	94	0.629 ± 0.035	70
RefSeq	STAR	featureCounts	edgeR	64	0.618 ± 0.028	65	0.66 ± 0.016	75	0.636 ± 0.043	71
RefSeq		Salmon	DESeq2	78	0.61 ± 0.039	64	0.661 ± 0.016	63	0.641 ± 0.047	72
RefSeq		kallisto	DESeq2	108	0.588 ± 0.048	26	0.672 ± 0.016	73	0.638 ± 0.047	73
RefSeq	Subread	StringTie	limma	60	0.625 ± 0.033	42	0.666 ± 0.014	107	0.617 ± 0.061	74
RefSeq	STAR	HTSeq	DESeq2	85	0.606 ± 0.033	66	0.66 ± 0.016	58	0.643 ± 0.039	75
RefSeq	HISAT2	featureCounts	edgeR	76	0.612 ± 0.033	56	0.662 ± 0.017	78	0.635 ± 0.044	76
RefSeq	STAR	STAR	DESeq2	95	0.6 ± 0.033	69	0.66 ± 0.018	48	0.646 ± 0.035	77
RefSeq	Bowtie	RSEM	edgeR	100	0.595 ± 0.048	7	0.681 ± 0.014	110	0.601 ± 0.055	78
RefSeq	Subread	featureCounts	limma	68	0.616 ± 0.031	49	0.664 ± 0.017	101	0.623 ± 0.041	79
RefSeq	STAR	STAR	edgeR	80	0.608 ± 0.027	76	0.659 ± 0.016	64	0.641 ± 0.045	80
RefSeq	Subread	StringTie	DEGseq	48	0.637 ± 0.024	110	0.638 ± 0.025	69	0.639 ± 0.074	81
RefSeq		Sailfish	DESeq2	117	0.575 ± 0.053	11	0.679 ± 0.017	104	0.619 ± 0.052	82
RefSeq	Subread	HTSeq	limma	74	0.612 ± 0.03	60	0.662 ± 0.015	100	0.623 ± 0.046	83
RefSeq	Subread	HTSeq	DEGseq	61	0.624 ± 0.025	94	0.653 ± 0.019	79	0.634 ± 0.047	84
RefSeq	Subread	featureCounts	DEGseq	56	0.629 ± 0.026	96	0.651 ± 0.018	84	0.633 ± 0.051	85
Ensembl		kallisto	limma	105	0.592 ± 0.044	89	0.655 ± 0.015	46	0.648 ± 0.051	86
Ensembl	Subread	StringTie	DEGseq	53	0.631 ± 0.023	111	0.637 ± 0.022	80	0.634 ± 0.069	87
RefSeq	Bowtie	RSEM	limma	110	0.585 ± 0.047	23	0.672 ± 0.014	112	0.57 ± 0.055	88
Ensembl	Subread	StringTie	limma	70	0.614 ± 0.042	92	0.654 ± 0.017	85	0.633 ± 0.053	89
RefSeq	Bowtie	RSEM	DESeq2	114	0.583 ± 0.053	28	0.671 ± 0.015	111	0.592 ± 0.06	90
Ensembl		kallisto	DESeq2	96	0.598 ± 0.048	77	0.659 ± 0.016	81	0.634 ± 0.049	91
Ensembl		kallisto	DEGseq	93	0.6 ± 0.042	102	0.646 ± 0.017	62	0.642 ± 0.056	92
RefSeq	STAR	featureCounts	DEGseq	67	0.616 ± 0.024	107	0.642 ± 0.014	87	0.632 ± 0.052	93
RefSeq	HISAT2	featureCounts	limma	86	0.605 ± 0.032	79	0.659 ± 0.015	98	0.623 ± 0.035	94
RefSeq		Sailfish	edgeR	115	0.583 ± 0.048	62	0.661 ± 0.016	89	0.632 ± 0.049	95
RefSeq	STAR	HTSeq	DEGseq	72	0.613 ± 0.024	108	0.641 ± 0.015	90	0.631 ± 0.049	96
RefSeq	Bowtie	RSEM	DEGseq	103	0.595 ± 0.041	61	0.661 ± 0.02	109	0.604 ± 0.054	97
RefSeq		kallisto	DEGseq	104	0.593 ± 0.04	98	0.649 ± 0.021	71	0.638 ± 0.067	98
Ensembl		Sailfish	edgeR	106	0.59 ± 0.052	93	0.653 ± 0.017	77	0.635 ± 0.044	99
RefSeq	HISAT2	HTSeq	limma	92	0.601 ± 0.031	86	0.658 ± 0.015	99	0.623 ± 0.035	100
RefSeq	HISAT2	HTSeq	DEGseq	94	0.6 ± 0.025	103	0.644 ± 0.017	82	0.633 ± 0.052	101
RefSeq	STAR	STAR	DEGseq	84	0.606 ± 0.023	109	0.641 ± 0.015	88	0.632 ± 0.048	102
RefSeq		kallisto	limma	113	0.583 ± 0.043	78	0.659 ± 0.013	91	0.63 ± 0.053	103
RefSeq	HISAT2	featureCounts	DEGseq	87	0.605 ± 0.026	105	0.643 ± 0.017	92	0.63 ± 0.05	104
RefSeq	STAR	HTSeq	limma	91	0.602 ± 0.028	100	0.648 ± 0.014	96	0.627 ± 0.037	105
Ensembl		Sailfish	limma	116	0.579 ± 0.051	104	0.644 ± 0.018	70	0.638 ± 0.044	106
RefSeq	STAR	featureCounts	limma	89	0.604 ± 0.028	99	0.649 ± 0.014	105	0.618 ± 0.041	107
Ensembl		Sailfish	DEGseq	107	0.589 ± 0.049	112	0.637 ± 0.018	76	0.635 ± 0.048	108
RefSeq	STAR	STAR	limma	102	0.595 ± 0.027	101	0.648 ± 0.014	93	0.629 ± 0.039	109
Ensembl		Sailfish	DESeq2	111	0.584 ± 0.057	95	0.651 ± 0.017	95	0.629 ± 0.053	110
RefSeq		Sailfish	DEGseq	112	0.584 ± 0.045	106	0.642 ± 0.021	103	0.621 ± 0.074	111
RefSeq		Sailfish	limma	118	0.572 ± 0.047	97	0.649 ± 0.013	108	0.61 ± 0.053	112
Ensembl	HISAT2	StringTie	EBSeq	71	0.614 ± 0.031	137	0.514 ± 0.019	118	0.521 ± 0.07	113
Ensembl	STAR	StringTie	EBSeq	77	0.611 ± 0.032	138	0.512 ± 0.019	129	0.516 ± 0.068	114
RefSeq	HISAT2	StringTie	EBSeq	98	0.597 ± 0.031	135	0.522 ± 0.017	125	0.518 ± 0.06	115
Ensembl	STAR	featureCounts	EBSeq	120	0.563 ± 0.048	124	0.552 ± 0.025	116	0.526 ± 0.072	116
Ensembl	HISAT2	featureCounts	EBSeq	121	0.562 ± 0.049	125	0.552 ± 0.025	117	0.523 ± 0.071	117
Ensembl	STAR	HTSeq	EBSeq	124	0.56 ± 0.047	128	0.55 ± 0.024	114	0.527 ± 0.074	118
RefSeq	HISAT2	featureCounts	EBSeq	129	0.532 ± 0.046	127	0.551 ± 0.028	113	0.529 ± 0.058	119
Ensembl	STAR	STAR	EBSeq	125	0.56 ± 0.047	129	0.55 ± 0.024	115	0.527 ± 0.074	120
Ensembl	Subread	featureCounts	EBSeq	119	0.565 ± 0.046	123	0.557 ± 0.022	128	0.517 ± 0.066	121
RefSeq	STAR	StringTie	EBSeq	99	0.596 ± 0.031	136	0.521 ± 0.013	136	0.507 ± 0.052	122
Ensembl	Subread	StringTie	EBSeq	97	0.597 ± 0.033	139	0.509 ± 0.015	135	0.509 ± 0.051	123
RefSeq		kallisto	EBSeq	138	0.514 ± 0.05	113	0.57 ± 0.024	122	0.519 ± 0.076	124
Ensembl	Subread	HTSeq	EBSeq	122	0.561 ± 0.047	121	0.557 ± 0.019	130	0.515 ± 0.066	125
Ensembl	HISAT2	HTSeq	EBSeq	126	0.559 ± 0.048	126	0.551 ± 0.024	121	0.519 ± 0.068	126
RefSeq	Subread	featureCounts	EBSeq	127	0.536 ± 0.049	120	0.56 ± 0.022	127	0.517 ± 0.063	127
Ensembl		Salmon	EBSeq	123	0.561 ± 0.047	122	0.557 ± 0.019	131	0.515 ± 0.066	128
Ensembl		Sailfish	EBSeq	137	0.515 ± 0.057	117	0.562 ± 0.029	123	0.518 ± 0.063	129
Ensembl		kallisto	EBSeq	134	0.526 ± 0.051	114	0.566 ± 0.021	132	0.513 ± 0.061	130
RefSeq	Subread	HTSeq	EBSeq	128	0.533 ± 0.047	118	0.56 ± 0.021	134	0.51 ± 0.07	131
RefSeq		Salmon	EBSeq	130	0.53 ± 0.047	116	0.563 ± 0.028	137	0.505 ± 0.084	132
RefSeq	STAR	featureCounts	EBSeq	133	0.528 ± 0.045	132	0.54 ± 0.026	120	0.52 ± 0.054	133
RefSeq	HISAT2	HTSeq	EBSeq	131	0.528 ± 0.046	130	0.55 ± 0.028	126	0.517 ± 0.052	134
RefSeq		Sailfish	EBSeq	140	0.504 ± 0.054	115	0.566 ± 0.027	133	0.511 ± 0.063	135
RefSeq	Subread	StringTie	EBSeq	109	0.587 ± 0.033	140	0.486 ± 0.017	139	0.493 ± 0.054	136
RefSeq	STAR	STAR	EBSeq	136	0.52 ± 0.044	134	0.538 ± 0.028	119	0.521 ± 0.055	137
RefSeq	STAR	HTSeq	EBSeq	135	0.525 ± 0.044	133	0.539 ± 0.027	124	0.518 ± 0.053	138
RefSeq	Bowtie	RSEM	EBSeq	139	0.506 ± 0.061	119	0.56 ± 0.024	140	0.456 ± 0.092	139
Ensembl	Bowtie	RSEM	EBSeq	132	0.528 ± 0.061	131	0.545 ± 0.021	138	0.5 ± 0.081	140
