# Supplementary material for: A real-world multi-center RNA-seq benchmarking study using the Quartet and MAQC reference materials
Source: Nat Commun. 2024 Jul 22;15:6167. doi: 10.1038/s41467-024-50420-y (PMC11263697; doi:10.1038/s41467-024-50420-y)
Supplement: Supplementary file 10 — Supplementary Dataset 7 [file 41467_2024_50420_MOESM10_ESM.xlsx]

## Sheet: Data 7
Supplementary Data 7. TaqMan datasets for the Quartet samples.
Ensembl_id	Sample_pair	Gene_name	test_1 (M8 or F7 or D5)#	test_2 (M8 or F7 or D5)#	test_3 (M8 or F7 or D5)#	D6_1 #	D6_2 #	D6_3 #	log2FC	DEG	p_value
ENSG00000000938	D5/D6	FGR	0.141656	0.159571	0.137258	0.385446	0.360008	0.391369	-1.37441	Downregulate	3.89e-05
ENSG00000014257	D5/D6	ACP3	8.63e-05	6.99e-05	7.4e-05	0.00538514	0.00538514	0.00476272	-6.07657	Downregulate	0.00164174
ENSG00000049247	D5/D6	UTS2	0.00107986	0.00133168	0.0013089	0.0108294	0.00928103	0.00909696	-2.97279	Downregulate	0.00355525
ENSG00000056558	D5/D6	TRAF1	0.317824	0.335318	0.325403	0.940457	0.916453	0.897531	-1.49305	Downregulate	1.58e-06
ENSG00000064300	D5/D6	NGFR	0.000270897	0.000238179	0.000232325	0.000588882	0.000698267	0.00066959	-1.40013	Downregulate	0.000313896
ENSG00000064655	D5/D6	EYA2	0.000810332	0.000866387	0.00078094	0.0131096	0.0119038	0.0114593	-3.89146	Downregulate	0.00184219
ENSG00000066923	D5/D6	STAG3	0.439987	0.457528	0.400877	0.339018	0.394948	0.366614	0.238464	NonDE	0.0471183
ENSG00000071575	D5/D6	TRIB2	0.0418392	0.0433387	0.0437037	0.0116505	0.00941015	0.00939451	2.08129	Upregulate	4.05e-06
ENSG00000075275	D5/D6	CELSR1	0.0247659	0.0266356	0.0271538	0.00516697	0.00429161	0.00399645	2.54557	Upregulate	1.13e-05
ENSG00000076356	D5/D6	PLXNA2	0.000629241	0.000641172	0.000721107	0.00109922	0.00102185	0.00100346	-0.649771	NonDE	0.000781966
ENSG00000089199	D5/D6	CHGB	0.000576776	0.000419338	0.000495612	0.000114791	9.09416e-05	9.32394e-05	2.3189	Upregulate	0.000992623
ENSG00000100433	D5/D6	KCNK10	0.00151266	0.00135218	0.00161025	0.0010634	0.000969078	0.00127067	0.438075	NonDE	0.0285551
ENSG00000106004	D5/D6	HOXA5	0.00252127	0.00216213	0.0018629	0.000659488	0.000724078	0.000567903	1.74612	Upregulate	0.00143725
ENSG00000108381	D5/D6	ASPA	0.000915047	0.000992623	0.000982969	0.00773938	0.00837807	0.00889761	-3.11334	Downregulate	0.00196299
ENSG00000108821	D5/D6	COL1A1	0.0046769	0.00453295	0.00482073	0.0124386	0.0117082	0.0115207	-1.34603	Downregulate	1.6e-05
ENSG00000108984	D5/D6	MAP2K6	0.0364846	0.0402138	0.0396601	0.101604	0.132488	0.121139	-1.61018	Downregulate	0.0115607
ENSG00000109158	D5/D6	GABRA4	0.000523025	0.000894498	0.00062514	0.00204914	0.00217696	0.00219059	-1.65138	Downregulate	0.00025996
ENSG00000115604	D5/D6	IL18R1	0.276714	0.292147	0.251698	0.0940475	0.111509	0.0883598	1.4812	Upregulate	0.000213164
ENSG00000115616	D5/D6	SLC9A2	0.0137106	0.0156503	0.015915	0.00132053	0.00120257	0.00119277	3.60697	Upregulate	0.00243465
ENSG00000115828	D5/D6	QPCT	0.00341729	0.00394835	0.00330775	0.00919586	0.00912348	0.00859969	-1.33461	Downregulate	3.8e-05
ENSG00000118508	D5/D6	RAB32	0.00782027	0.00670491	0.00823414	0.017694	0.0179584	0.0151378	-1.15809	Downregulate	0.00075521
ENSG00000121594	D5/D6	CD80	0.720831	0.664174	0.508505	1.17495	1.24272	1.2373	-0.948798	NonDE	0.000939835
ENSG00000124557	D5/D6	BTN1A1	0.000141204	0.000132857	0.000130892	0.00129467	0.00155045	0.00150471	-3.39762	Downregulate	0.0072406
ENSG00000126010	D5/D6	GRPR	0.00280782	0.00338217	0.00288816	0.0107315	0.00978915	0.00937153	-1.7193	Downregulate	9.49e-05
ENSG00000127329	D5/D6	PTPRB	0.000458974	0.000473384	0.000456309	0.00210159	0.00182701	0.00208838	-2.11534	Downregulate	0.00325128
ENSG00000132002	D5/D6	DNAJB1	0.0959615	0.0829221	0.066694	0.510919	0.440547	0.393672	-2.4535	Downregulate	0.000475637
ENSG00000134061	D5/D6	CD180	0.0311038	0.0287745	0.0279663	0.119352	0.132256	0.125791	-2.10307	Downregulate	1.49e-05
ENSG00000134215	D5/D6	VAV3	0.0176547	0.0230259	0.0185865	0.00434559	0.00479042	0.0035214	2.22725	Upregulate	0.000792334
ENSG00000136244	D5/D6	IL6	0.000681027	0.000856298	0.000750687	0.0119545	0.0121551	0.0107666	-3.93007	Downregulate	0.00139716
ENSG00000139687	D5/D6	RB1	0.164695	0.153921	0.174351	0.314239	0.381944	0.356515	-1.09453	Downregulate	0.000824822
ENSG00000142871	D5/D6	CCN1	0.00134042	0.00164295	0.00176637	0.00307649	0.00337055	0.00345428	-1.05977	Downregulate	0.000548992
ENSG00000163040	D5/D6	CCDC74A	0.0735618	0.0693577	0.0692328	0.0248743	0.0211588	0.021417	1.65321	Upregulate	1.31e-05
ENSG00000163814	D5/D6	CDCP1	0.00111976	0.0012372	0.00114297	0.00260392	0.002514	0.002333	-1.09009	Downregulate	0.000112974
ENSG00000164458	D5/D6	TBXT	0.00933199	0.00896985	0.0100059	0.0196954	0.0208386	0.020397	-1.10598	Downregulate	1.75e-05
ENSG00000165029	D5/D6	ABCA1	0.000601186	0.00052195	0.000455235	0.00159231	0.0018657	0.00179343	-1.73427	Downregulate	0.000184519
ENSG00000166211	D5/D6	SPIC	0.00235379	0.0015697	0.00189144	0.0130657	0.0144252	0.0129638	-2.79848	Downregulate	2.49e-05
ENSG00000168938	D5/D6	PPIC	0.00127879	0.00130151	0.00147947	0.00399202	0.00343621	0.00351742	-1.43088	Downregulate	0.000240433
ENSG00000169860	D5/D6	P2RY1	0.00118574	0.00119713	0.00123421	0.00284715	0.00296127	0.00298891	-1.28224	Downregulate	2.95e-06
ENSG00000170627	D5/D6	GTSF1	0.00682053	0.0064156	0.00549906	0.0155282	0.0125988	0.0144412	-1.18403	Downregulate	0.00107418
ENSG00000173110	D5/D6	HSPA6	0.00884064	0.00912074	0.00773419	0.274137	0.302743	0.256204	-5.01887	Downregulate	0.00250547
ENSG00000173208	D5/D6	ABCD2	0.00683805	0.00743475	0.00695372	0.0239511	0.0305949	0.0253553	-1.91235	Downregulate	0.0100526
ENSG00000176749	D5/D6	CDK5R1	0.236078	0.260027	0.244708	0.111909	0.129193	0.112018	1.06895	Upregulate	0.000140118
ENSG00000177606	D5/D6	JUN	0.0522557	0.0588968	0.0565232	0.474825	0.45523	0.49819	-3.09867	Downregulate	0.000125904
ENSG00000179241	D5/D6	LDLRAD3	0.0291984	0.0273414	0.0291176	0.00199832	0.00209665	0.0022899	3.74585	Upregulate	0.000418395
ENSG00000180613	D5/D6	GSX2	0.000869415	0.000892682	0.000969638	0.00039188	0.000487808	0.000450277	1.03843	Upregulate	0.000344066
ENSG00000186340	D5/D6	THBS2	0.000846638	0.000745054	0.000989943	0.000601006	0.000558276	0.000735171	0.446504	NonDE	0.0613622
ENSG00000188641	D5/D6	DPYD	0.0180061	0.0245035	0.0223828	0.221882	0.272753	0.349186	-3.70081	Downregulate	0.0194775
ENSG00000204434	D5/D6	POTEKP	0.0115489	0.00973637	0.0102666	0.00301095	0.00205554	0.0024175	2.07585	Upregulate	0.000187924
ENSG00000211599	D5/D6	IGKV5-2	0.000815911	0.00103662	0.000806409	0.00607135	0.00636128	0.00479064	-2.69544	Downregulate	0.00849714
ENSG00000211637	D5/D6	IGLV4-69	0.00176278	0.00198901	0.00201259	0.224181	0.243861	0.2102	-6.87849	Downregulate	0.00189066
ENSG00000211638	D5/D6	IGLV8-61	0.108272	0.0975735	0.107056	0.0329	0.0237231	0.0259924	1.92122	Upregulate	6.14e-05
ENSG00000211640	D5/D6	IGLV6-57	0.00303673	0.00292537	0.00304157	3.15695	3.30702	3.30909	-10.0841	Downregulate	0.000239429
ENSG00000211645	D5/D6	IGLV1-50	0.044363	0.0477916	0.0525305	0.860711	0.861785	0.901313	-4.18067	Downregulate	4.35e-07
ENSG00000211648	D5/D6	IGLV1-47	0.275916	0.256477	0.270238	1.22188	1.09013	0.987738	-2.03955	Downregulate	0.00626358
ENSG00000211651	D5/D6	IGLV1-44	0.214562	0.175272	0.219146	1.56569	1.21985	1.45105	-2.79844	Downregulate	0.0062248
ENSG00000211653	D5/D6	IGLV1-40	0.0336512	0.0351337	0.0310341	0.644745	0.792619	0.652704	-4.38809	Downregulate	0.00517609
ENSG00000211655	D5/D6	IGLV1-36	0.00209113	0.00179239	0.00164876	0.119883	0.120008	0.115239	-6.00433	Downregulate	0.000165078
ENSG00000211660	D5/D6	IGLV2-23	0.10808	0.0955876	0.0802957	10.4281	10.1838	10.9511	-6.79638	Downregulate	0.000463944
ENSG00000211663	D5/D6	IGLV3-19	0.00775854	0.00528456	0.0049691	0.345223	0.332241	0.324165	-5.79723	Downregulate	0.000271718
ENSG00000211666	D5/D6	IGLV2-14	0.0841651	0.0670865	0.0732243	10.7532	10.7027	10.1767	-7.13871	Downregulate	0.000306999
ENSG00000211668	D5/D6	IGLV2-11	0.00188829	0.00240725	0.00219723	0.0119038	0.0143567	0.0144265	-2.64766	Downregulate	0.000173238
ENSG00000211670	D5/D6	IGLV3-9	0.370977	0.446738	0.429193	0.00658485	0.00755615	0.00628865	5.93155	Upregulate	0.0031151
ENSG00000211893	D5/D6	IGHG2	0.360183	0.416042	0.265669	7.32282	6.68348	8.93954	-4.46095	Downregulate	0.0081377
ENSG00000211895	D5/D6	IGHA1	12.8536	12.0762	12.7498	0.119477	0.117987	0.107224	6.77235	Upregulate	0.000381964
ENSG00000211934	D5/D6	IGHV1-2	0.14904	0.138414	0.12971	0.319075	0.305441	0.310802	-1.16484	Downregulate	1.47e-05
ENSG00000211935	D5/D6	IGHV1-3	0.00532932	0.00409071	0.00645963	0.111736	0.113981	0.172213	-4.64726	Downregulate	0.0232085
ENSG00000211943	D5/D6	IGHV3-15	0.00577832	0.00441267	0.00382604	0.089341	0.0777274	0.0741179	-4.1049	Downregulate	0.00324482
ENSG00000211945	D5/D6	IGHV1-18	0.00124305	0.00105833	0.00116013	2.28754	2.25496	2.02188	-10.889	Downregulate	0.0014599
ENSG00000211947	D5/D6	IGHV3-21	0.256335	0.257367	0.277604	0.0138603	0.0164348	0.0154313	4.11314	Upregulate	0.0006843
ENSG00000211950	D5/D6	IGHV1-24	0.0337797	0.0417003	0.0342607	0.00128939	0.00146407	0.00120705	4.79227	Upregulate	0.00521369
ENSG00000211959	D5/D6	IGHV4-39	0.0205773	0.0282031	0.0245081	2.41245	2.57148	2.67382	-6.70719	Downregulate	0.00089554
ENSG00000211970	D5/D6	IGHV4-61	0.044026	0.0413176	0.047163	4.82892	4.73413	4.68224	-6.74828	Downregulate	8.14e-05
ENSG00000211973	D5/D6	IGHV1-69	0.0014588	0.00145577	0.00174	1.63902	1.63936	1.52915	-10.0124	Downregulate	0.000524445
ENSG00000224041	D5/D6	IGKV3D-15	0.159689	0.136203	0.161034	1.232	1.09786	0.95482	-2.84572	Downregulate	0.00669203
ENSG00000224373	D5/D6	IGHV4-59	0.0220731	0.0265165	0.0262641	0.532025	0.479255	0.559328	-4.39111	Downregulate	0.00214395
ENSG00000224559	D5/D6	LINC01087	0.00435725	0.0040943	0.00455268	0.00430879	0.0042251	0.00425625	0.0239491	NonDE	0.62511
ENSG00000224650	D5/D6	IGHV3-74	0.0289987	0.0336403	0.034065	0.127523	0.120385	0.122024	-1.93561	Downregulate	4.61e-06
ENSG00000231475	D5/D6	IGHV4-31	0.0394618	0.0455817	0.0456387	1.36188	1.29441	1.14322	-4.86168	Downregulate	0.00275995
ENSG00000235244	D5/D6	DANT2	0.000164328	0.000192023	0.000179948	0.000788829	0.000766674	0.000810893	-2.14158	Downregulate	2.23e-06
ENSG00000236081	D5/D6	ELFN1-AS1	0.00220725	0.00175814	0.00164097	0.00917803	0.00795016	0.00804272	-2.16662	Downregulate	0.000111044
ENSG00000239951	D5/D6	IGKV3-20	0.149955	0.181017	0.186856	1.91817	1.81407	1.49302	-3.33496	Downregulate	0.00625238
ENSG00000239975	D5/D6	IGKV1D-33	0.153088	0.142915	0.153449	0.416888	0.423529	0.420429	-1.48815	Downregulate	2.73e-07
ENSG00000242076	D5/D6	IGKV1-33	0.0392436	0.0417581	0.0339605	0.576143	0.554439	0.572957	-3.8893	Downregulate	1.99e-07
ENSG00000243238	D5/D6	IGKV2-30	0.306218	0.314893	0.316315	0.00543263	0.00539361	0.00540221	5.85211	Upregulate	0.000105549
ENSG00000243290	D5/D6	IGKV1-12	0.000359364	0.000386199	0.000307236	0.149253	0.162954	0.156843	-8.79709	Downregulate	0.0279798
ENSG00000243466	D5/D6	IGKV1-5	0.052736	0.0520317	0.0549412	1.88784	1.98733	1.7117	-5.12852	Downregulate	0.00197637
ENSG00000244116	D5/D6	IGKV2-28	0.00263832	0.00274464	0.00273571	0.0179335	0.0173442	0.0184914	-2.72746	Downregulate	0.000418537
ENSG00000244437	D5/D6	IGKV3-15	0.0919504	0.0911635	0.089405	0.501643	0.403554	0.532308	-2.39914	Downregulate	0.00982992
ENSG00000254319	D5/D6	LINC03021	0.00165216	0.00153746	0.0012915	0.0111966	0.00930486	0.0102844	-2.78033	Downregulate	9.48e-05
ENSG00000260896	D5/D6	ARLNC1	0.0323924	0.0306281	0.0323879	0.00546877	0.00529385	0.00508172	2.59015	Upregulate	1.54e-06
ENSG00000000938	F7/D6	FGR	0.368176	0.387688	0.378159	0.385446	0.360008	0.391369	-0.00355688	NonDE	0.937313
ENSG00000014257	F7/D6	ACP3	0.00124302	0.0011489	0.00133122	0.00538514	0.00538514	0.00476272	-2.06074	Downregulate	5.14e-05
ENSG00000049247	F7/D6	UTS2	0.000919073	0.00122082	0.00096597	0.0108294	0.00928103	0.00909696	-3.23327	Downregulate	9.83e-05
ENSG00000056558	F7/D6	TRAF1	1.06186	1.0134	1.05541	0.940457	0.916453	0.897531	0.184712	NonDE	0.00307814
ENSG00000064300	F7/D6	NGFR	0.00167282	0.00148698	0.00173025	0.000588882	0.000698267	0.00066959	1.3214	Upregulate	0.000262208
ENSG00000064655	F7/D6	EYA2	0.00184811	0.00169955	0.00135327	0.0131096	0.0119038	0.0114593	-2.89569	Downregulate	3.37e-05
ENSG00000066923	F7/D6	STAG3	0.350544	0.34967	0.387016	0.339018	0.394948	0.366614	-0.0176056	NonDE	0.837235
ENSG00000071575	F7/D6	TRIB2	0.0075558	0.00769	0.00703127	0.0116505	0.00941015	0.00939451	-0.451126	NonDE	0.0245949
ENSG00000075275	F7/D6	CELSR1	0.00486582	0.00439537	0.00392824	0.00516697	0.00429161	0.00399645	-0.0287615	NonDE	0.851555
ENSG00000076356	F7/D6	PLXNA2	0.000870521	0.000977624	0.000989143	0.00109922	0.00102185	0.00100346	-0.139129	NonDE	0.115842
ENSG00000089199	F7/D6	CHGB	9.47e-05	7.89e-05	6.52e-05	0.000114791	9.09416e-05	9.32394e-05	-0.324462	NonDE	0.153149
ENSG00000100433	F7/D6	KCNK10	0.000989426	0.00108129	0.000905666	0.0010634	0.000969078	0.00127067	-0.148318	NonDE	0.475747
ENSG00000106004	F7/D6	HOXA5	0.00103509	0.000703221	0.000503182	0.000659488	0.000724078	0.000567903	0.199897	NonDE	0.5819
ENSG00000108381	F7/D6	ASPA	0.00954151	0.00893283	0.009805	0.00773938	0.00837807	0.00889761	0.176952	NonDE	0.0618058
ENSG00000108821	F7/D6	COL1A1	0.0164451	0.0166932	0.0174891	0.0124386	0.0117082	0.0115207	0.505307	NonDE	0.000291924
ENSG00000108984	F7/D6	MAP2K6	0.135281	0.125541	0.141565	0.101604	0.132488	0.121139	0.179826	NonDE	0.196477
ENSG00000109158	F7/D6	GABRA4	0.00213428	0.00251307	0.00240186	0.00204914	0.00217696	0.00219059	0.135632	NonDE	0.15665
ENSG00000115604	F7/D6	IL18R1	0.191056	0.235772	0.227174	0.0940475	0.111509	0.0883598	1.15389	Upregulate	0.00145026
ENSG00000115616	F7/D6	SLC9A2	0.00204886	0.00211011	0.00223367	0.00132053	0.00120257	0.00119277	0.782711	NonDE	0.000196088
ENSG00000115828	F7/D6	QPCT	0.000558702	0.000682051	0.000703026	0.00919586	0.00912348	0.00859969	-3.79169	Downregulate	1.73e-06
ENSG00000118508	F7/D6	RAB32	0.0096832	0.0094813	0.00950037	0.01559	0.0144937	0.0150037	-0.653442	NonDE	7.13e-05
ENSG00000121594	F7/D6	CD80	1.39339	1.22808	1.18748	1.17639	1.25594	1.20478	0.0665999	NonDE	0.441633
ENSG00000124557	F7/D6	BTN1A1	0.000266286	0.000274533	0.000260337	0.00129467	0.00155045	0.00150471	-2.4133	Downregulate	0.00880948
ENSG00000126010	F7/D6	GRPR	0.00391185	0.00385773	0.00441083	0.0107315	0.00978915	0.00937153	-1.29521	Downregulate	0.000176945
ENSG00000127329	F7/D6	PTPRB	0.001065	0.00115593	0.0010219	0.00210159	0.00182701	0.00208838	-0.89179	NonDE	0.000696342
ENSG00000132002	F7/D6	DNAJB1	0.380113	0.3835	0.400785	0.510919	0.440547	0.393672	-0.20817	NonDE	0.157241
ENSG00000134061	F7/D6	CD180	0.0568039	0.0475086	0.0485338	0.119352	0.132256	0.125791	-1.30401	Downregulate	9.45e-05
ENSG00000134215	F7/D6	VAV3	0.00897234	0.00848717	0.00860565	0.00434559	0.00479042	0.0035214	1.04214	Upregulate	0.000363149
ENSG00000136244	F7/D6	IL6	0.036575	0.0380094	0.0338055	0.0119545	0.0121551	0.0107666	1.63592	Upregulate	4.77e-05
ENSG00000139687	F7/D6	RB1	0.242737	0.258308	0.245427	0.314239	0.381944	0.356515	-0.49593	NonDE	0.00737007
ENSG00000142871	F7/D6	CCN1	0.0035813	0.00343494	0.00351734	0.00307649	0.00337055	0.00345428	0.0893035	NonDE	0.159508
ENSG00000163040	F7/D6	CCDC74A	0.178377	0.150371	0.149198	0.0248743	0.0211588	0.021417	2.82496	Upregulate	0.00431737
ENSG00000163814	F7/D6	CDCP1	0.00196426	0.00177767	0.00201682	0.00260392	0.002514	0.002333	-0.371663	NonDE	0.00636474
ENSG00000164458	F7/D6	TBXT	0.00205359	0.00199924	0.00222106	0.0196954	0.0208386	0.020397	-3.27974	Downregulate	7.22e-07
ENSG00000165029	F7/D6	ABCA1	0.00353698	0.00305234	0.00319833	0.00159231	0.0018657	0.00179343	0.898252	NonDE	0.000791016
ENSG00000166211	F7/D6	SPIC	0.0501746	0.0489652	0.0388834	0.0130657	0.0144252	0.0129638	1.77053	Upregulate	0.0108637
ENSG00000168938	F7/D6	PPIC	0.0013966	0.00152596	0.00167786	0.00399202	0.00343621	0.00351742	-1.25052	Downregulate	0.000381593
ENSG00000169860	F7/D6	P2RY1	0.00555538	0.00491055	0.0049722	0.00284715	0.00296127	0.00298891	0.81136	NonDE	0.000457909
ENSG00000170627	F7/D6	GTSF1	0.00205839	0.00156203	0.00174729	0.0155282	0.0125988	0.0144412	-2.9874	Downregulate	0.000138916
ENSG00000173110	F7/D6	HSPA6	0.157268	0.190584	0.161746	0.274137	0.302743	0.256204	-0.709102	NonDE	0.00323814
ENSG00000173208	F7/D6	ABCD2	0.0254257	0.0238104	0.0212504	0.0239511	0.0305949	0.0253553	-0.180872	NonDE	0.254173
ENSG00000176749	F7/D6	CDK5R1	0.106744	0.0804387	0.0880968	0.111909	0.129193	0.112018	-0.359259	NonDE	0.0554524
ENSG00000177606	F7/D6	JUN	0.296184	0.407725	0.352746	0.474825	0.45523	0.49819	-0.43582	NonDE	0.0686425
ENSG00000179241	F7/D6	LDLRAD3	0.00124007	0.00100655	0.00112071	0.00199832	0.00209665	0.0022899	-0.923051	NonDE	0.000766353
ENSG00000180613	F7/D6	GSX2	8.44e-05	0.000125976	0.000120043	0.00039188	0.000487808	0.000450277	-2.00912	Downregulate	0.000413422
ENSG00000186340	F7/D6	THBS2	0.00155288	0.00204904	0.00177098	0.000601006	0.000558276	0.000735171	1.50392	Upregulate	0.00163168
ENSG00000188641	F7/D6	DPYD	0.38145	0.30731	0.238104	0.221882	0.272753	0.349186	0.135422	NonDE	0.644203
ENSG00000204434	F7/D6	POTEKP	0.0431978	0.0388081	0.0432577	0.00301095	0.00205554	0.0024175	4.06501	Upregulate	1.26e-05
ENSG00000211599	F7/D6	IGKV5-2	0.000378934	0.000490565	0.000404894	0.00607135	0.00636128	0.00479064	-3.75648	Downregulate	0.00790187
ENSG00000211637	F7/D6	IGLV4-69	0.00461634	0.00428368	0.00443198	0.224181	0.243861	0.2102	-5.66883	Downregulate	0.0019333
ENSG00000211638	F7/D6	IGLV8-61	0.00285169	0.00206325	0.0032284	0.0329	0.0237231	0.0259924	-3.34272	Downregulate	0.0111944
ENSG00000211640	F7/D6	IGLV6-57	0.00528322	0.00489299	0.00568011	3.15695	3.30702	3.30909	-9.26761	Downregulate	0.000239703
ENSG00000211645	F7/D6	IGLV1-50	0.0227635	0.0282945	0.0248307	0.860711	0.861785	0.901313	-5.11163	Downregulate	0.000204774
ENSG00000211648	F7/D6	IGLV1-47	0.0648477	0.0506919	0.0420049	1.22188	1.09013	0.987738	-4.38852	Downregulate	0.00387588
ENSG00000211651	F7/D6	IGLV1-44	0.0213957	0.01962	0.016104	1.56569	1.21985	1.45105	-6.21277	Downregulate	0.00527919
ENSG00000211653	F7/D6	IGLV1-40	0.00469259	0.00507246	0.00482686	0.644745	0.792619	0.652704	-7.16224	Downregulate	0.00478311
ENSG00000211655	F7/D6	IGLV1-36	0.00430342	0.00439476	0.00404541	0.119883	0.120008	0.115239	-4.8005	Downregulate	0.000177987
ENSG00000211660	F7/D6	IGLV2-23	17.2529	16.7741	17.3886	10.4281	10.1838	10.9511	0.703976	NonDE	2.28e-05
ENSG00000211663	F7/D6	IGLV3-19	0.00265219	0.00307564	0.00248145	0.345223	0.332241	0.324165	-6.93088	Downregulate	0.00033943
ENSG00000211666	F7/D6	IGLV2-14	10.9069	9.62687	14.1298	10.7532	10.7027	10.1767	0.132005	NonDE	0.530398
ENSG00000211668	F7/D6	IGLV2-11	1.71048	1.45973	1.79826	0.0119038	0.0143567	0.0144265	6.93209	Upregulate	0.00378943
ENSG00000211670	F7/D6	IGLV3-9	0.000234488	0.000228756	0.000275015	0.00658485	0.00755615	0.00628865	-4.79039	Downregulate	0.00334618
ENSG00000211893	F7/D6	IGHG2	0.735281	0.64989	0.843387	7.32282	6.68348	8.93954	-3.36405	Downregulate	0.00895276
ENSG00000211895	F7/D6	IGHA1	0.145437	0.158666	0.168692	0.119477	0.117987	0.107224	0.455927	NonDE	0.00532338
ENSG00000211934	F7/D6	IGHV1-2	0.256939	0.219775	0.222396	0.319075	0.305441	0.310802	-0.419937	NonDE	0.00335803
ENSG00000211935	F7/D6	IGHV1-3	0.0152452	0.0145736	0.0181159	0.111736	0.113981	0.172213	-3.05337	Downregulate	0.0272987
ENSG00000211943	F7/D6	IGHV3-15	0.0370675	0.0291431	0.0304208	0.089341	0.0777274	0.0741179	-1.31958	Downregulate	0.000758862
ENSG00000211945	F7/D6	IGHV1-18	0.00183395	0.00239222	0.00266308	2.28754	2.25496	2.02188	-10.0161	Downregulate	0.00146103
ENSG00000211947	F7/D6	IGHV3-21	0.0480029	0.0474669	0.0468362	0.0138603	0.0164348	0.0154313	1.6379	Upregulate	2.53e-06
ENSG00000211950	F7/D6	IGHV1-24	0.146003	0.105885	0.139049	0.00128939	0.00146407	0.00120705	6.62511	Upregulate	0.00908034
ENSG00000211959	F7/D6	IGHV4-39	0.0743856	0.0582042	0.0720113	2.41245	2.57148	2.67382	-5.22604	Downregulate	0.000893904
ENSG00000211970	F7/D6	IGHV4-61	0.302184	0.263067	0.220997	4.82892	4.73413	4.68224	-4.18207	Downregulate	8.47759e-08
ENSG00000211973	F7/D6	IGHV1-69	0.0359217	0.0345158	0.0329998	1.63902	1.63936	1.52915	-5.53847	Downregulate	0.000543435
ENSG00000224041	F7/D6	IGKV3D-15	1.10614	1.32137	1.49333	1.232	1.09786	0.95482	0.255409	NonDE	0.198301
ENSG00000224373	F7/D6	IGHV4-59	0.136992	0.140873	0.156493	0.532025	0.479255	0.559328	-1.85437	Downregulate	9.81e-05
ENSG00000224559	F7/D6	LINC01087	0.0176209	0.0152487	0.0148688	0.00430879	0.0042251	0.00425625	1.90012	Upregulate	0.00538923
ENSG00000224650	F7/D6	IGHV3-74	0.114313	0.121613	0.125049	0.127523	0.120385	0.122024	-0.0353621	NonDE	0.479336
ENSG00000231475	F7/D6	IGHV4-31	0.114928	0.133554	NA	1.36188	1.29441	1.14322	-3.34964	Downregulate	0.000852581
ENSG00000235244	F7/D6	DANT2	0.000146905	0.000185135	0.000180235	0.000788829	0.000766674	0.000810893	-2.2077	Downregulate	3.86e-06
ENSG00000236081	F7/D6	ELFN1-AS1	0.0341911	0.0261303	0.0251529	0.00917803	0.00795016	0.00804272	1.76373	Upregulate	0.018166
ENSG00000239951	F7/D6	IGKV3-20	0.0137017	0.014366	0.0159987	1.91817	1.81407	1.49302	-6.88968	Downregulate	0.00544253
ENSG00000239975	F7/D6	IGKV1D-33	0.0827536	0.076753	0.0743546	0.416888	0.423529	0.420429	-2.43067	Downregulate	4.3e-08
ENSG00000242076	F7/D6	IGKV1-33	0.0739076	0.0715238	0.0766042	0.576143	0.554439	0.572957	-2.93967	Downregulate	2.32e-07
ENSG00000243238	F7/D6	IGKV2-30	2.23561	2.36291	2.23561	0.00543263	0.00539361	0.00540221	8.71809	Upregulate	0.000348474
ENSG00000243290	F7/D6	IGKV1-12	1.11556	1.17005	1.14389	0.149253	0.162954	NA	2.872	Upregulate	0.000809603
ENSG00000243466	F7/D6	IGKV1-5	0.0133249	0.0129193	0.0142388	1.88784	1.98733	1.7117	-7.10858	Downregulate	0.00189414
ENSG00000244116	F7/D6	IGKV2-28	0.0348677	0.0305482	0.0318455	0.0179335	0.0173442	0.0184914	0.855089	NonDE	0.000392593
ENSG00000244437	F7/D6	IGKV3-15	0.800404	0.934846	0.702271	0.501643	0.403554	0.532308	0.761847	NonDE	0.0127981
ENSG00000254319	F7/D6	LINC03021	0.00109927	0.00105157	0.00109267	0.0111966	0.00930486	0.0102844	-3.24664	Downregulate	0.00350073
ENSG00000260896	F7/D6	ARLNC1	0.00202916	0.00190288	0.00188333	0.00546877	0.00529385	0.00508172	-1.44603	Downregulate	1.02e-05
ENSG00000000938	M8/D6	FGR	0.363023	0.351899	0.336933	0.385446	0.360008	0.391369	-0.112071	NonDE	0.0815792
ENSG00000014257	M8/D6	ACP3	0.000405822	0.000511859	0.000467526	0.00538514	0.00538514	0.00476272	-3.48716	Downregulate	0.00159063
ENSG00000049247	M8/D6	UTS2	0.0293933	0.0278367	0.033012	0.0108294	0.00928103	0.00909696	1.62747	Upregulate	0.000236107
ENSG00000056558	M8/D6	TRAF1	0.803925	0.68261	0.700003	0.940457	0.916453	0.897531	-0.333111	NonDE	0.00897539
ENSG00000064300	M8/D6	NGFR	0.000522699	0.000519052	0.000548571	0.000588882	0.000698267	0.00066959	-0.299133	NonDE	0.0229976
ENSG00000064655	M8/D6	EYA2	0.000753781	0.000650724	0.000536265	0.0131096	0.0119038	0.0114593	-4.23212	Downregulate	0.0015823
ENSG00000066923	M8/D6	STAG3	0.376225	0.414104	0.398753	0.339018	0.394948	0.366614	0.111585	NonDE	0.205558
ENSG00000071575	M8/D6	TRIB2	0.0128075	0.0134694	0.0142384	0.0116505	0.00941015	0.00939451	0.411784	NonDE	0.0172761
ENSG00000075275	M8/D6	CELSR1	0.00361597	0.00326229	0.00311188	0.00516697	0.00429161	0.00399645	-0.429568	NonDE	0.0390017
ENSG00000076356	M8/D6	PLXNA2	0.0182027	0.0169991	0.0191342	0.00109922	0.00102185	0.00100346	4.1202	Upregulate	0.00128004
ENSG00000089199	M8/D6	CHGB	0.000225717	0.00026341	0.000298641	0.000114791	9.09416e-05	9.32394e-05	1.39776	Upregulate	0.00189276
ENSG00000100433	M8/D6	KCNK10	0.00357287	0.00305016	0.00324065	0.0010634	0.000969078	0.00127067	1.57829	Upregulate	0.000245579
ENSG00000106004	M8/D6	HOXA5	0.000565351	0.000335322	0.000332982	0.000659488	0.000724078	0.000567903	-0.661622	NonDE	0.0554355
ENSG00000108381	M8/D6	ASPA	0.000277421	0.000267267	0.000226322	0.00773938	0.00837807	0.00889761	-5.0199	Downregulate	0.00167972
ENSG00000108821	M8/D6	COL1A1	0.00522676	0.00489333	0.0044448	0.0124386	0.0117082	0.0115207	-1.29211	Downregulate	4.05e-05
ENSG00000108984	M8/D6	MAP2K6	0.175527	0.171071	0.239113	0.101604	0.132488	0.121139	0.721432	NonDE	0.0318487
ENSG00000109158	M8/D6	GABRA4	0.00141433	0.00152533	0.00147602	0.00204914	0.00217696	0.00219059	-0.539194	NonDE	0.000271381
ENSG00000115604	M8/D6	IL18R1	0.113742	0.116019	0.0974991	0.0940475	0.111509	0.0883598	0.155031	NonDE	0.288249
ENSG00000115616	M8/D6	SLC9A2	0.00182065	0.00202715	0.00179857	0.00132053	0.00120257	0.00119277	0.603623	NonDE	0.00153053
ENSG00000115828	M8/D6	QPCT	0.026152	0.0293635	0.0281771	0.00919586	0.00912348	0.00859969	1.63647	Upregulate	3.84e-05
ENSG00000118508	M8/D6	RAB32	0.00876599	0.0121166	0.00981656	0.01559	0.0144937	0.0150037	-0.554525	NonDE	0.00990634
ENSG00000121594	M8/D6	CD80	0.628129	0.601082	0.696712	1.17639	1.25594	1.20478	-0.917242	NonDE	0.000100765
ENSG00000124557	M8/D6	BTN1A1	0.000534941	0.000582832	0.000662435	0.00129467	0.00155045	0.00150471	-1.26141	Downregulate	0.00443674
ENSG00000126010	M8/D6	GRPR	0.0350259	0.0322081	0.0376519	0.0107315	0.00978915	0.00937153	1.81098	Upregulate	0.000103548
ENSG00000127329	M8/D6	PTPRB	0.000960141	0.000666704	0.000748056	0.00210159	0.00182701	0.00208838	-1.34117	Downregulate	0.000630668
ENSG00000132002	M8/D6	DNAJB1	0.153961	0.127109	0.149875	0.510919	0.440547	0.393672	-1.64218	Downregulate	0.000966829
ENSG00000134061	M8/D6	CD180	0.148943	0.114755	0.134729	0.119352	0.132256	0.125791	0.0782271	NonDE	0.544302
ENSG00000134215	M8/D6	VAV3	0.00152702	0.00145631	0.00138647	0.00434559	0.00479042	0.0035214	-1.53434	Downregulate	0.01671
ENSG00000136244	M8/D6	IL6	0.00534868	0.00534943	0.00600675	0.0119545	0.0121551	0.0107666	-1.06197	Downregulate	0.00023759
ENSG00000139687	M8/D6	RB1	0.425147	0.423617	0.442372	0.314239	0.381944	0.356515	0.294551	NonDE	0.0182929
ENSG00000142871	M8/D6	CCN1	0.00227104	0.00223636	0.00218412	0.00307649	0.00337055	0.00345428	-0.565288	NonDE	0.000801653
ENSG00000163040	M8/D6	CCDC74A	0.00628342	0.00616009	0.0059235	0.0248743	0.0211588	0.021417	-1.8767	Downregulate	0.00504115
ENSG00000163814	M8/D6	CDCP1	0.00155979	0.00179982	0.00174576	0.00260392	0.002514	0.002333	-0.545404	NonDE	0.00192197
ENSG00000164458	M8/D6	TBXT	0.023302	0.0249434	0.024221	0.0196954	0.0208386	0.020397	0.250137	NonDE	0.002685
ENSG00000165029	M8/D6	ABCA1	0.00645918	0.00688831	0.0075808	0.00159231	0.0018657	0.00179343	1.99467	Upregulate	0.000100762
ENSG00000166211	M8/D6	SPIC	0.00362903	0.00350882	0.0034259	0.0130657	0.0144252	0.0129638	-1.93719	Downregulate	0.00194847
ENSG00000168938	M8/D6	PPIC	0.00252477	0.00262415	0.00237257	0.00399202	0.00343621	0.00351742	-0.541267	NonDE	0.00372777
ENSG00000169860	M8/D6	P2RY1	0.00508301	0.00491055	0.00433606	0.00284715	0.00296127	0.00298891	0.703863	NonDE	0.00131119
ENSG00000170627	M8/D6	GTSF1	0.0678911	0.0575104	0.0577461	0.0155282	0.0125988	0.0144412	2.10516	Upregulate	0.000185466
ENSG00000173110	M8/D6	HSPA6	0.0231448	0.0269351	0.0267546	0.274137	0.302743	0.256204	-3.43863	Downregulate	0.00269129
ENSG00000173208	M8/D6	ABCD2	0.0204716	0.0186106	0.0227935	0.0239511	0.0305949	0.0253553	-0.368846	NonDE	0.0632872
ENSG00000176749	M8/D6	CDK5R1	0.0931307	0.0821213	0.0748009	0.111909	0.129193	0.112018	-0.497925	NonDE	0.011821
ENSG00000177606	M8/D6	JUN	0.242395	0.311204	0.371037	0.474825	0.45523	0.49819	-0.627285	NonDE	0.0128069
ENSG00000179241	M8/D6	LDLRAD3	0.0187665	0.0174673	0.0163632	0.00199832	0.00209665	0.0022899	3.04225	Upregulate	0.00177451
ENSG00000180613	M8/D6	GSX2	0.00734257	0.00689564	0.00653771	0.00039188	0.000487808	0.000450277	3.96545	Upregulate	0.00112096
ENSG00000186340	M8/D6	THBS2	0.000593664	0.000515955	0.000354269	0.000601006	0.000558276	0.000735171	-0.371976	NonDE	0.179729
ENSG00000188641	M8/D6	DPYD	0.438222	0.529695	0.525307	0.221882	0.272753	0.349186	0.823422	NonDE	0.010358
ENSG00000204434	M8/D6	POTEKP	0.00767048	0.0069183	0.00716625	0.00301095	0.00205554	0.0024175	1.53947	Upregulate	0.000180789
ENSG00000211599	M8/D6	IGKV5-2	5.65476	5.8408	5.54723	0.00607135	0.00636128	0.00479064	9.95059	Upregulate	0.000228139
ENSG00000211637	M8/D6	IGLV4-69	0.00296908	0.00317425	0.00384376	0.224181	0.243861	0.2102	-6.08559	Downregulate	0.00190326
ENSG00000211638	M8/D6	IGLV8-61	0.57645	0.50406	0.5106	0.0329	0.0237231	0.0259924	4.26748	Upregulate	0.00186223
ENSG00000211640	M8/D6	IGLV6-57	0.0184385	0.0190729	0.0193204	3.15695	3.30702	3.30909	-7.42597	Downregulate	0.000241707
ENSG00000211645	M8/D6	IGLV1-50	5.02283	6.10927	7.79798	0.860711	0.861785	0.901313	2.85095	Upregulate	0.0213354
ENSG00000211648	M8/D6	IGLV1-47	3.00855	3.46071	3.33472	1.22188	1.09013	0.987738	1.57101	Upregulate	0.000136041
ENSG00000211651	M8/D6	IGLV1-44	2.08792	1.97447	1.7482	1.56569	1.21985	1.45105	0.45578	NonDE	0.021186
ENSG00000211653	M8/D6	IGLV1-40	9.40351	9.19341	9.9514	0.644745	0.792619	0.652704	3.77178	Upregulate	2.81e-06
ENSG00000211655	M8/D6	IGLV1-36	0.000144494	0.000138791	0.000140896	0.119883	0.120008	0.115239	-9.70691	Downregulate	0.0001761
ENSG00000211660	M8/D6	IGLV2-23	0.00222677	0.00239604	0.00196449	10.4281	10.1838	10.9511	-12.2263	Downregulate	0.000462601
ENSG00000211663	M8/D6	IGLV3-19	0.110683	0.103085	0.117546	0.345223	0.332241	0.324165	-1.59608	Downregulate	7.25e-06
ENSG00000211666	M8/D6	IGLV2-14	0.000417154	0.000343969	0.000388571	10.7532	10.7027	10.1767	-14.7479	Downregulate	0.000305482
ENSG00000211668	M8/D6	IGLV2-11	4.95e-05	7.93e-05	7.51e-05	0.0119038	0.0143567	0.0144265	-7.64067	Downregulate	0.00375378
ENSG00000211670	M8/D6	IGLV3-9	0.210462	0.204282	0.243676	0.00658485	0.00755615	0.00628865	5.01027	Upregulate	0.00326684
ENSG00000211893	M8/D6	IGHG2	6.86202	5.29868	7.0657	7.32282	6.68348	8.93954	-0.255144	NonDE	0.228609
ENSG00000211895	M8/D6	IGHA1	0.00822045	0.00833463	0.00864112	0.119477	0.117987	0.107224	-3.77401	Downregulate	0.00129775
ENSG00000211934	M8/D6	IGHV1-2	0.0572307	0.0613469	0.0536281	0.319075	0.305441	0.310802	-2.44132	Downregulate	6.13e-07
ENSG00000211935	M8/D6	IGHV1-3	8.60296	6.91981	7.28553	0.111736	0.113981	0.172213	5.8409	Upregulate	0.00459935
ENSG00000211943	M8/D6	IGHV3-15	2.08715	1.63324	1.40477	0.089341	0.0777274	0.0741179	4.40938	Upregulate	0.0147988
ENSG00000211945	M8/D6	IGHV1-18	0.0231898	0.0179762	0.208354	2.28754	2.25496	2.02188	-6.7321	Downregulate	0.00147262
ENSG00000211947	M8/D6	IGHV3-21	0.00345021	0.0036563	0.0034483	0.0138603	0.0164348	0.0154313	-2.11513	Downregulate	0.00381228
ENSG00000211950	M8/D6	IGHV1-24	0.0043068	0.00481494	0.00486661	0.00128939	0.00146407	0.00120705	1.82047	Upregulate	6.66e-05
ENSG00000211959	M8/D6	IGHV4-39	0.0137525	0.0148554	0.0179899	2.41245	2.57148	2.67382	-7.36051	Downregulate	0.00089447
ENSG00000211970	M8/D6	IGHV4-61	0.0585765	0.0600899	0.0580793	4.82892	4.73413	4.68224	-6.33267	Downregulate	8.36e-05
ENSG00000211973	M8/D6	IGHV1-69	0.0101477	0.0102794	0.00988256	1.63902	1.63936	1.52915	-7.30937	Downregulate	0.000530067
ENSG00000224041	M8/D6	IGKV3D-15	0.0121525	0.011986	0.0129366	1.232	1.09786	0.95482	-6.46916	Downregulate	0.00542027
ENSG00000224373	M8/D6	IGHV4-59	0.0116223	0.0157122	0.0156286	0.532025	0.479255	0.559328	-5.19208	Downregulate	0.00206325
ENSG00000224559	M8/D6	LINC01087	0.00662621	0.00676263	0.00650877	0.00430879	0.0042251	0.00425625	0.637562	NonDE	6.76e-06
ENSG00000224650	M8/D6	IGHV3-74	0.0038851	0.004391	0.00497622	0.127523	0.120385	0.122024	-4.80294	Downregulate	0.000253293
ENSG00000231475	M8/D6	IGHV4-31	0.143008	0.132831	0.113579	1.36188	1.29441	1.14322	-3.28642	Downregulate	0.00280092
ENSG00000235244	M8/D6	DANT2	0.0103633	0.0101114	0.0101262	0.000788829	0.000766674	0.000810893	3.69281	Upregulate	5.18e-05
ENSG00000236081	M8/D6	ELFN1-AS1	0.00104212	0.00116766	0.000963741	0.00917803	0.00795016	0.00804272	-2.9876	Downregulate	0.00240797
ENSG00000239951	M8/D6	IGKV3-20	0.339677	0.251309	0.327924	1.91817	1.81407	1.49302	-2.50751	Downregulate	0.000393019
ENSG00000239975	M8/D6	IGKV1D-33	0.15253	0.138664	0.144793	0.416888	0.423529	0.420429	-1.53203	Downregulate	4.1e-07
ENSG00000242076	M8/D6	IGKV1-33	0.310507	0.318817	0.383182	0.576143	0.554439	0.572957	-0.750605	NonDE	0.000652529
ENSG00000243238	M8/D6	IGKV2-30	0.0697112	0.0673412	0.068224	0.00543263	0.00539361	0.00540221	3.66309	Upregulate	0.0119423
ENSG00000243290	M8/D6	IGKV1-12	0.050754	0.0447325	0.0571726	0.149253	0.162954	0.158622	-1.61715	Downregulate	0.000611713
ENSG00000243466	M8/D6	IGKV1-5	0.000550247	0.000497873	0.000618417	1.88784	1.98733	1.7117	-11.711	Downregulate	0.00186836
ENSG00000244116	M8/D6	IGKV2-28	0.00286391	0.0023564	0.00279294	0.0179335	0.0173442	0.0184914	-2.74632	Downregulate	2.01e-06
ENSG00000244437	M8/D6	IGKV3-15	0.00487539	0.00523801	0.00534362	0.501643	0.403554	0.532308	-6.53916	Downregulate	0.00664294
ENSG00000254319	M8/D6	LINC03021	0.00373218	0.00336923	0.0030258	0.0111966	0.00930486	0.0102844	-1.60403	Downregulate	0.000294127
ENSG00000260896	M8/D6	ARLNC1	0.016741	0.0185509	0.0161674	0.00546877	0.00529385	0.00508172	1.69947	Upregulate	0.00303184
#VALUE = Normalized expression value, i.e., 2^(CT of C1ORF43 A minus CT of the tested gene).
