# Supplementary material for: A real-world multi-center RNA-seq benchmarking study using the Quartet and MAQC reference materials
Source: Nat Commun. 2024 Jul 22;15:6167. doi: 10.1038/s41467-024-50420-y (PMC11263697; doi:10.1038/s41467-024-50420-y)
Supplement: Supplementary file 11 — Supplementary Dataset 8 [file 41467_2024_50420_MOESM11_ESM.xlsx]

## Sheet: Data 8
Supplementary Data 8. RNA-seq tools, versions, and command line used in the benchmark study.
Work	Tool	Version	Important command line options
Trimming	fastp	0.23.2	-q 20 -l 50
Alignment	STAR	2.7.10b	--twopassMode Basic --outSAMunmapped Within
	HISAT2	2.2.1
	subread-align	2.0.3	-t 0 --multiMapping -B 2
Quantification	StringTie	2.2.1	-e
	featureCounts	2.0.3	-B -C -g gene_id -t exon
	HTSeq	2.0.2
	STAR	2.7.10b	--quantMode GeneCounts
	Salmon	1.10.1	--validateMappings --gcBias --seqBias --posBias
	Kallisto	0.48.0	--bias
	Sailfish	0.9.0
	RSEM	1.3.1	-bowtie
Differential expression analysis	DESeq2	1.40.2	DESeq size factors for normalizaiton
	edgeR	3.42.4	TMM normalizaiton
	limma	3.56.2	Quantile normalization
	EBSeq	1.40.0	Median normalization
	DEGseq	1.54.0	FPKM
Junction extraction	RSeQC	5.0.1
